# Supplementary material for: [2-Acet­oxy-3-(naphthalen-1-yl­oxy)prop­yl](propan-2-yl)aza­nium chloride monohydrate
Source: Acta Crystallogr Sect E Struct Rep Online. 2013 Mar 9;69(Pt 4):o512. doi: 10.1107/S1600536813005515 (PMC3629540; doi:10.1107/S1600536813005515)
Supplement: Supplementary file 1 [file e-69-0o512-sup1.cif]

##############################################################################
#                                                                            #
# This CIF contains the data in a paper accepted for publication in          #
# Acta Crystallographica Section E. It conforms to the requirements of       #
# Notes for Authors for Acta Crystallographica Section E, and has been       #
# peer reviewed under the auspices of the IUCr Commission on Journals.       #
#                                                                            #
# Full details of the Crystallographic Information File format               #
# are given in the paper "The Crystallographic Information File (CIF):       #
# a New Standard Archive File for Crystallography" by S. R. Hall, F. H.      #
# Allen and I. D. Brown [Acta Cryst. (1991), A47, 655-685].                  #
#                                                                            #
# The current version of the core CIF dictionary is obtainable from          #
# ftp://ftp.iucr.org/pub/cif_core.dic.                                       #
#                                                                            #
# Software is freely available for graphical display of the structure(s)     #
# in this CIF. For information consult the CIF software page                 #
# http://www.iucr.org/resources/cif/software.                                #
#                                                                            #
# This file may be used for bona fide research purposes within the           #
# scientific community so long as proper attribution is given to the journal # 
# article from which it was obtained.                                        #
#                                                                            #
##############################################################################
data_I
_audit_creation_method     SHELXL-97
_chemical_name_systematic
;
[2-Acetoxy-3-(naphthalen-1-yloxy)propyl](propan-2-yl)azanium chloride
monohydrate
;
_chemical_name_common     ?
_chemical_formula_moiety     'C18 H24 N O3 +, Cl -, H2 O'
_chemical_formula_sum     'C18 H26 Cl N O4'
_chemical_formula_iupac     'C18 H24 N O3 +, Cl -, H2 O'
_chemical_formula_weight     355.85
_chemical_melting_point     ?
_symmetry_cell_setting     monoclinic
_symmetry_space_group_name_H-M     'P 21/c'
_symmetry_space_group_name_Hall     '-P 2ybc'
loop_
    _symmetry_equiv_pos_as_xyz
    'x, y, z'
    '-x, y+1/2, -z+1/2'
    '-x, -y, -z'
    'x, -y-1/2, z-1/2'
_cell_length_a     15.559(3)
_cell_length_b     8.2120(16)
_cell_length_c     14.665(3)
_cell_angle_alpha     90.00
_cell_angle_beta     93.23(3)
_cell_angle_gamma     90.00
_cell_volume     1870.8(6)
_cell_formula_units_Z     4
_cell_measurement_reflns_used     25
_cell_measurement_theta_min     9
_cell_measurement_theta_max     13
_cell_measurement_temperature     293(2)
_exptl_crystal_description     block
_exptl_crystal_colour     yellow
_exptl_crystal_size_max     0.30
_exptl_crystal_size_mid     0.20
_exptl_crystal_size_min     0.10
_exptl_crystal_density_diffrn     1.263
_exptl_crystal_density_meas     ?
_exptl_crystal_density_method     'not measured'
_exptl_crystal_F_000     760
_exptl_absorpt_coefficient_mu     0.225
_exptl_absorpt_correction_type     psi-scan
_exptl_absorpt_process_details     '(North <i>et al.</i>, 1968)'
_exptl_absorpt_correction_T_min     0.9357
_exptl_absorpt_correction_T_max     0.9779
_exptl_special_details
;
;
_diffrn_ambient_temperature     293(2)
_diffrn_radiation_type     MoK\a
_diffrn_radiation_wavelength     0.71073
_diffrn_radiation_source     'fine-focus sealed tube'
_diffrn_radiation_monochromator     graphite
_diffrn_measurement_device_type     'Enraf--Nonius CAD-4'
_diffrn_measurement_method     \w/2\q
_diffrn_detector_area_resol_mean     ?
_diffrn_reflns_number     3424
_diffrn_reflns_av_R_equivalents     0.0000
_diffrn_reflns_av_sigmaI/netI     0.0516
_diffrn_reflns_theta_min     1.31
_diffrn_reflns_theta_max     25.37
_diffrn_reflns_theta_full     25.37
_diffrn_measured_fraction_theta_max     0.999
_diffrn_measured_fraction_theta_full     0.999
_diffrn_reflns_limit_h_min     -18
_diffrn_reflns_limit_h_max     18
_diffrn_reflns_limit_k_min     0
_diffrn_reflns_limit_k_max     9
_diffrn_reflns_limit_l_min     0
_diffrn_reflns_limit_l_max     17
_diffrn_standards_number     3
_diffrn_standards_interval_count     200
_diffrn_standards_interval_time     120
_diffrn_standards_decay_%     1
_refine_special_details
;
Refinement of <i>F</i>^2^ against ALL reflections. The weighted <i>R</i>-factor
<i>wR</i> and goodness of fit <i>S</i> are based on <i>F</i>^2^, conventional
<i>R</i>-factors <i>R</i> are based on <i>F</i>, with <i>F</i> set to zero for
negative <i>F</i>^2^. The threshold expression of <i>F</i>^2^ >
\s(<i>F</i>^2^) is used only for calculating <i>R</i>-factors(gt) <i>etc</i>.
and is not relevant to the choice of reflections for refinement.
<i>R</i>-factors based on <i>F</i>^2^ are statistically about twice as large
as those based on <i>F</i>, and <i>R</i>- factors based on ALL data will be
even larger.
;
_reflns_number_total     3424
_reflns_number_gt     1948
_reflns_threshold_expression     I>2sigma(I)
_refine_ls_structure_factor_coef     Fsqd
_refine_ls_matrix_type     full
_refine_ls_R_factor_all     0.1219
_refine_ls_R_factor_gt     0.0697
_refine_ls_wR_factor_gt     0.1727
_refine_ls_wR_factor_ref     0.1998
_refine_ls_goodness_of_fit_ref     0.993
_refine_ls_restrained_S_all     0.993
_refine_ls_number_reflns     3424
_refine_ls_number_parameters     219
_refine_ls_number_restraints     1
_refine_ls_hydrogen_treatment     constr
_refine_ls_weighting_scheme     calc
_refine_ls_weighting_details
         'calc w=1/[\s^2^(Fo^2^)+(0.1097P)^2^+0.0000P] where P=(Fo^2^+2Fc^2^)/3'
_atom_sites_solution_hydrogens     geom
_atom_sites_solution_primary     direct
_atom_sites_solution_secondary     difmap
_refine_ls_shift/su_max     0.001
_refine_ls_shift/su_mean     0.000
_refine_diff_density_max     0.602
_refine_diff_density_min     -0.281
_refine_ls_extinction_method     none
_refine_ls_extinction_coef     ?
loop_
    _atom_type_symbol
    _atom_type_description
    _atom_type_scat_dispersion_real
    _atom_type_scat_dispersion_imag
    _atom_type_scat_source
    'C' 'C' 0.0033 0.0016
                         'International Tables Vol C Tables 4.2.6.8 and 6.1.1.4'
    'H' 'H' 0.0000 0.0000
                         'International Tables Vol C Tables 4.2.6.8 and 6.1.1.4'
    'N' 'N' 0.0061 0.0033
                         'International Tables Vol C Tables 4.2.6.8 and 6.1.1.4'
    'O' 'O' 0.0106 0.0060
                         'International Tables Vol C Tables 4.2.6.8 and 6.1.1.4'
    'Cl' 'Cl' 0.1484 0.1585
                         'International Tables Vol C Tables 4.2.6.8 and 6.1.1.4'
_computing_data_collection     'CAD-4 Software (Enraf--Nonius, 1985)'
_computing_cell_refinement     'CAD-4 Software (Enraf--Nonius, 1985)'
_computing_data_reduction     'XCAD4 (Harms & Wocadlo, 1995)'
_computing_structure_solution     'SHELXS97 (Sheldrick, 2008)'
_computing_structure_refinement     'SHELXL97 (Sheldrick, 2008)'
_computing_molecular_graphics     'SHELXTL (Sheldrick, 2008)'
_computing_publication_material     'SHELXTL (Sheldrick, 2008)'
loop_
    _atom_site_type_symbol
    _atom_site_label
    _atom_site_fract_x
    _atom_site_fract_y
    _atom_site_fract_z
    _atom_site_U_iso_or_equiv
    _atom_site_adp_type
    _atom_site_calc_flag
    _atom_site_refinement_flags
    _atom_site_occupancy
    _atom_site_symmetry_multiplicity
    _atom_site_disorder_assembly
    _atom_site_disorder_group
    N N 0.40172(17) 0.4306(4) 0.60092(17) 0.0541(7) Uani d . 1 1 . .
    H H0A 0.3855 0.5068 0.5593 0.065 Uiso calc R 1 1 . .
    H H0B 0.4541 0.3943 0.5874 0.065 Uiso calc R 1 1 . .
    O O1 0.20414(15) 0.0867(3) 0.54378(16) 0.0606(7) Uani d . 1 1 . .
    C C1 0.0783(2) -0.0245(5) 0.5948(2) 0.0591(10) Uani d . 1 1 . .
    O O2 0.27260(14) 0.3625(3) 0.45087(15) 0.0553(6) Uani d . 1 1 . .
    C C2 0.0499(2) 0.1326(6) 0.6206(2) 0.0669(11) Uani d . 1 1 . .
    H H2A 0.0842 0.2231 0.6110 0.080 Uiso calc R 1 1 . .
    O O3 0.3081(2) 0.2709(4) 0.31387(19) 0.0930(10) Uani d U 1 1 . .
    C C3 -0.0272(3) 0.1522(7) 0.6592(3) 0.0810(13) Uani d . 1 1 . .
    H H3A -0.0450 0.2555 0.6758 0.097 Uiso calc R 1 1 . .
    C C4 -0.0788(3) 0.0189(9) 0.6735(3) 0.0974(17) Uani d . 1 1 . .
    H H4A -0.1314 0.0343 0.6993 0.117 Uiso calc R 1 1 . .
    C C5 -0.0547(3) -0.1334(8) 0.6510(3) 0.0886(15) Uani d . 1 1 . .
    H H5A -0.0908 -0.2206 0.6619 0.106 Uiso calc R 1 1 . .
    C C6 0.0248(3) -0.1623(6) 0.6110(3) 0.0714(12) Uani d . 1 1 . .
    C C7 0.0532(3) -0.3184(6) 0.5867(3) 0.0811(13) Uani d . 1 1 . .
    H H7A 0.0194 -0.4091 0.5972 0.097 Uiso calc R 1 1 . .
    C C8 0.1295(3) -0.3368(6) 0.5482(3) 0.0821(13) Uani d . 1 1 . .
    H H8A 0.1473 -0.4406 0.5322 0.099 Uiso calc R 1 1 . .
    C C9 0.1817(3) -0.2049(5) 0.5320(3) 0.0652(10) Uani d . 1 1 . .
    H H9A 0.2338 -0.2211 0.5052 0.078 Uiso calc R 1 1 . .
    C C10 0.1576(2) -0.0522(5) 0.5546(2) 0.0538(9) Uani d . 1 1 . .
    C C11 0.2810(2) 0.0738(5) 0.4924(3) 0.0592(9) Uani d . 1 1 . .
    H H11A 0.2657 0.0439 0.4296 0.071 Uiso calc R 1 1 . .
    H H11B 0.3192 -0.0088 0.5191 0.071 Uiso calc R 1 1 . .
    C C12 0.3240(2) 0.2361(4) 0.4961(2) 0.0537(9) Uani d . 1 1 . .
    H H12A 0.3791 0.2280 0.4672 0.064 Uiso calc R 1 1 . .
    C C13 0.3402(2) 0.2938(5) 0.5934(2) 0.0582(9) Uani d . 1 1 . .
    H H13A 0.2861 0.3276 0.6172 0.070 Uiso calc R 1 1 . .
    H H13B 0.3626 0.2039 0.6305 0.070 Uiso calc R 1 1 . .
    C C14 0.4085(2) 0.5085(5) 0.6944(2) 0.0603(10) Uani d . 1 1 . .
    H H14A 0.4113 0.4211 0.7400 0.072 Uiso calc R 1 1 . .
    C C15 0.4901(3) 0.6048(6) 0.7055(3) 0.1012(17) Uani d . 1 1 . .
    H H15A 0.4967 0.6463 0.7666 0.152 Uiso calc R 1 1 . .
    H H15B 0.4879 0.6939 0.6630 0.152 Uiso calc R 1 1 . .
    H H15C 0.5381 0.5359 0.6938 0.152 Uiso calc R 1 1 . .
    C C16 0.3301(3) 0.6086(6) 0.7096(3) 0.0930(15) Uani d . 1 1 . .
    H H16A 0.3348 0.6548 0.7698 0.140 Uiso calc R 1 1 . .
    H H16B 0.2798 0.5409 0.7035 0.140 Uiso calc R 1 1 . .
    H H16C 0.3255 0.6945 0.6652 0.140 Uiso calc R 1 1 . .
    C C17 0.2726(2) 0.3674(5) 0.3586(2) 0.0626(10) Uani d U 1 1 . .
    C C18 0.2213(3) 0.5119(6) 0.3213(3) 0.0890(14) Uani d . 1 1 . .
    H H18A 0.2218 0.5128 0.2559 0.134 Uiso calc R 1 1 . .
    H H18B 0.2465 0.6108 0.3453 0.134 Uiso calc R 1 1 . .
    H H18C 0.1630 0.5037 0.3391 0.134 Uiso calc R 1 1 . .
    Cl Cl 0.41641(6) 0.70545(13) 0.44852(7) 0.0688(4) Uani d . 1 1 . .
    O O1W 0.5140(4) 0.0297(9) 0.4132(5) 0.252(3) Uani d . 1 1 . .
    H H1WB 0.5328 -0.0674 0.4172 0.302 Uiso d R 1 1 . .
    H H1WA 0.5574 0.0922 0.4113 0.302 Uiso d R 1 1 . .
loop_
    _atom_site_aniso_label
    _atom_site_aniso_U_11
    _atom_site_aniso_U_22
    _atom_site_aniso_U_33
    _atom_site_aniso_U_12
    _atom_site_aniso_U_13
    _atom_site_aniso_U_23
    N 0.0495(16) 0.0682(19) 0.0441(15) -0.0011(15) -0.0008(12) -0.0002(14)
    O1 0.0526(14) 0.0639(16) 0.0663(16) -0.0022(13) 0.0111(12) -0.0077(13)
    C1 0.050(2) 0.085(3) 0.0401(18) 0.002(2) -0.0130(16) 0.0034(18)
    O2 0.0534(14) 0.0682(16) 0.0438(13) 0.0015(12) -0.0022(10) -0.0029(11)
    C2 0.054(2) 0.090(3) 0.056(2) 0.002(2) -0.0078(17) -0.008(2)
    O3 0.110(3) 0.121(3) 0.0496(16) 0.022(2) 0.0121(16) -0.0121(17)
    C3 0.056(3) 0.122(4) 0.064(3) 0.021(3) -0.004(2) -0.008(3)
    C4 0.058(3) 0.165(6) 0.069(3) 0.010(4) 0.007(2) 0.010(3)
    C5 0.056(3) 0.138(5) 0.071(3) -0.019(3) -0.004(2) 0.019(3)
    C6 0.053(2) 0.106(4) 0.054(2) -0.012(2) -0.0072(17) 0.018(2)
    C7 0.086(3) 0.082(3) 0.074(3) -0.021(3) -0.010(2) 0.018(2)
    C8 0.089(3) 0.074(3) 0.082(3) -0.001(3) -0.008(3) 0.008(2)
    C9 0.061(2) 0.072(3) 0.061(2) -0.003(2) -0.0072(18) 0.001(2)
    C10 0.0479(19) 0.066(3) 0.0473(19) -0.0038(19) -0.0015(15) -0.0021(17)
    C11 0.051(2) 0.063(2) 0.063(2) -0.0006(18) 0.0019(17) -0.0068(18)
    C12 0.0424(18) 0.066(2) 0.053(2) 0.0026(17) 0.0037(15) 0.0012(17)
    C13 0.059(2) 0.067(2) 0.049(2) -0.008(2) -0.0005(16) -0.0014(18)
    C14 0.064(2) 0.076(3) 0.0399(18) -0.002(2) -0.0031(16) -0.0029(18)
    C15 0.100(4) 0.113(4) 0.090(3) -0.035(3) 0.004(3) -0.036(3)
    C16 0.090(3) 0.108(4) 0.079(3) 0.028(3) -0.009(2) -0.027(3)
    C17 0.058(2) 0.081(3) 0.049(2) -0.016(2) -0.0001(17) 0.001(2)
    C18 0.093(3) 0.099(3) 0.073(3) -0.012(3) -0.021(2) 0.016(3)
    Cl 0.0648(6) 0.0687(7) 0.0732(7) 0.0056(5) 0.0059(5) 0.0091(5)
    O1W 0.240(7) 0.227(7) 0.286(8) -0.022(6) -0.014(7) 0.026(6)
_geom_special_details
;
All e.s.d.'s (except the e.s.d. in the dihedral angle between two l.s. planes)
are estimated using the full covariance matrix. The cell e.s.d.'s are taken
into account individually in the estimation of e.s.d.'s in distances, angles
and torsion angles; correlations between e.s.d.'s in cell parameters are only
used when they are defined by crystal symmetry. An approximate (isotropic)
treatment of cell e.s.d.'s is used for estimating e.s.d.'s involving l.s.
planes.
;
loop_
    _geom_bond_atom_site_label_1
    _geom_bond_atom_site_label_2
    _geom_bond_site_symmetry_2
    _geom_bond_distance
    _geom_bond_publ_flag
    N C13 . 1.476(4) ?
    N C14 . 1.511(4) ?
    N H0A . 0.9000 ?
    N H0B . 0.9000 ?
    O1 C10 . 1.365(4) ?
    O1 C11 . 1.452(4) ?
    C1 C10 . 1.416(5) ?
    C1 C2 . 1.422(5) ?
    C1 C6 . 1.432(5) ?
    O2 C17 . 1.353(4) ?
    O2 C12 . 1.448(4) ?
    C2 C3 . 1.364(5) ?
    C2 H2A . 0.9300 ?
    O3 C17 . 1.186(5) ?
    C3 C4 . 1.380(7) ?
    C3 H3A . 0.9300 ?
    C4 C5 . 1.352(7) ?
    C4 H4A . 0.9300 ?
    C5 C6 . 1.419(6) ?
    C5 H5A . 0.9300 ?
    C6 C7 . 1.409(6) ?
    C7 C8 . 1.351(6) ?
    C7 H7A . 0.9300 ?
    C8 C9 . 1.382(6) ?
    C8 H8A . 0.9300 ?
    C9 C10 . 1.355(5) ?
    C9 H9A . 0.9300 ?
    C11 C12 . 1.491(5) ?
    C11 H11A . 0.9700 ?
    C11 H11B . 0.9700 ?
    C12 C13 . 1.511(5) ?
    C12 H12A . 0.9800 ?
    C13 H13A . 0.9700 ?
    C13 H13B . 0.9700 ?
    C14 C15 . 1.498(5) ?
    C14 C16 . 1.498(5) ?
    C14 H14A . 0.9800 ?
    C15 H15A . 0.9600 ?
    C15 H15B . 0.9600 ?
    C15 H15C . 0.9600 ?
    C16 H16A . 0.9600 ?
    C16 H16B . 0.9600 ?
    C16 H16C . 0.9600 ?
    C17 C18 . 1.515(6) ?
    C18 H18A . 0.9600 ?
    C18 H18B . 0.9600 ?
    C18 H18C . 0.9600 ?
    O1W H1WB . 0.8500 ?
    O1W H1WA . 0.8500 ?
loop_
    _geom_angle_atom_site_label_1
    _geom_angle_atom_site_label_2
    _geom_angle_atom_site_label_3
    _geom_angle_site_symmetry_1
    _geom_angle_site_symmetry_3
    _geom_angle
    _geom_angle_publ_flag
    C13 N C14 . . 113.7(3) ?
    C13 N H0A . . 108.8 ?
    C14 N H0A . . 108.8 ?
    C13 N H0B . . 108.8 ?
    C14 N H0B . . 108.8 ?
    H0A N H0B . . 107.7 ?
    C10 O1 C11 . . 117.2(3) ?
    C10 C1 C2 . . 123.2(4) ?
    C10 C1 C6 . . 118.1(4) ?
    C2 C1 C6 . . 118.7(4) ?
    C17 O2 C12 . . 116.6(3) ?
    C3 C2 C1 . . 120.7(4) ?
    C3 C2 H2A . . 119.6 ?
    C1 C2 H2A . . 119.6 ?
    C2 C3 C4 . . 120.2(5) ?
    C2 C3 H3A . . 119.9 ?
    C4 C3 H3A . . 119.9 ?
    C5 C4 C3 . . 121.6(5) ?
    C5 C4 H4A . . 119.2 ?
    C3 C4 H4A . . 119.2 ?
    C4 C5 C6 . . 121.0(5) ?
    C4 C5 H5A . . 119.5 ?
    C6 C5 H5A . . 119.5 ?
    C7 C6 C5 . . 123.4(5) ?
    C7 C6 C1 . . 118.9(4) ?
    C5 C6 C1 . . 117.7(5) ?
    C8 C7 C6 . . 120.2(4) ?
    C8 C7 H7A . . 119.9 ?
    C6 C7 H7A . . 119.9 ?
    C7 C8 C9 . . 121.5(5) ?
    C7 C8 H8A . . 119.3 ?
    C9 C8 H8A . . 119.3 ?
    C10 C9 C8 . . 120.7(4) ?
    C10 C9 H9A . . 119.7 ?
    C8 C9 H9A . . 119.7 ?
    C9 C10 O1 . . 126.1(3) ?
    C9 C10 C1 . . 120.7(4) ?
    O1 C10 C1 . . 113.2(3) ?
    O1 C11 C12 . . 107.3(3) ?
    O1 C11 H11A . . 110.3 ?
    C12 C11 H11A . . 110.3 ?
    O1 C11 H11B . . 110.3 ?
    C12 C11 H11B . . 110.3 ?
    H11A C11 H11B . . 108.5 ?
    O2 C12 C11 . . 112.9(3) ?
    O2 C12 C13 . . 105.5(3) ?
    C11 C12 C13 . . 111.4(3) ?
    O2 C12 H12A . . 109.0 ?
    C11 C12 H12A . . 109.0 ?
    C13 C12 H12A . . 109.0 ?
    N C13 C12 . . 112.5(3) ?
    N C13 H13A . . 109.1 ?
    C12 C13 H13A . . 109.1 ?
    N C13 H13B . . 109.1 ?
    C12 C13 H13B . . 109.1 ?
    H13A C13 H13B . . 107.8 ?
    C15 C14 C16 . . 112.7(4) ?
    C15 C14 N . . 109.7(3) ?
    C16 C14 N . . 110.6(3) ?
    C15 C14 H14A . . 107.9 ?
    C16 C14 H14A . . 107.9 ?
    N C14 H14A . . 107.9 ?
    C14 C15 H15A . . 109.5 ?
    C14 C15 H15B . . 109.5 ?
    H15A C15 H15B . . 109.5 ?
    C14 C15 H15C . . 109.5 ?
    H15A C15 H15C . . 109.5 ?
    H15B C15 H15C . . 109.5 ?
    C14 C16 H16A . . 109.5 ?
    C14 C16 H16B . . 109.5 ?
    H16A C16 H16B . . 109.5 ?
    C14 C16 H16C . . 109.5 ?
    H16A C16 H16C . . 109.5 ?
    H16B C16 H16C . . 109.5 ?
    O3 C17 O2 . . 124.0(4) ?
    O3 C17 C18 . . 125.2(4) ?
    O2 C17 C18 . . 110.8(4) ?
    C17 C18 H18A . . 109.5 ?
    C17 C18 H18B . . 109.5 ?
    H18A C18 H18B . . 109.5 ?
    C17 C18 H18C . . 109.5 ?
    H18A C18 H18C . . 109.5 ?
    H18B C18 H18C . . 109.5 ?
    H1WB O1W H1WA . . 107.3 ?
loop_
    _geom_torsion_atom_site_label_1
    _geom_torsion_atom_site_label_2
    _geom_torsion_atom_site_label_3
    _geom_torsion_atom_site_label_4
    _geom_torsion_site_symmetry_1
    _geom_torsion_site_symmetry_2
    _geom_torsion_site_symmetry_3
    _geom_torsion_site_symmetry_4
    _geom_torsion
    _geom_torsion_publ_flag
    C10 C1 C2 C3 . . . . -179.9(3) ?
    C6 C1 C2 C3 . . . . -0.6(5) ?
    C1 C2 C3 C4 . . . . -0.1(6) ?
    C2 C3 C4 C5 . . . . 0.7(7) ?
    C3 C4 C5 C6 . . . . -0.4(7) ?
    C4 C5 C6 C7 . . . . 179.6(4) ?
    C4 C5 C6 C1 . . . . -0.4(6) ?
    C10 C1 C6 C7 . . . . 0.2(5) ?
    C2 C1 C6 C7 . . . . -179.1(3) ?
    C10 C1 C6 C5 . . . . -179.8(3) ?
    C2 C1 C6 C5 . . . . 0.9(5) ?
    C5 C6 C7 C8 . . . . 179.5(4) ?
    C1 C6 C7 C8 . . . . -0.5(6) ?
    C6 C7 C8 C9 . . . . 0.3(6) ?
    C7 C8 C9 C10 . . . . 0.1(6) ?
    C8 C9 C10 O1 . . . . 178.6(3) ?
    C8 C9 C10 C1 . . . . -0.4(5) ?
    C11 O1 C10 C9 . . . . 8.8(5) ?
    C11 O1 C10 C1 . . . . -172.2(3) ?
    C2 C1 C10 C9 . . . . 179.6(3) ?
    C6 C1 C10 C9 . . . . 0.2(5) ?
    C2 C1 C10 O1 . . . . 0.4(5) ?
    C6 C1 C10 O1 . . . . -178.9(3) ?
    C10 O1 C11 C12 . . . . -175.7(3) ?
    C17 O2 C12 C11 . . . . -78.9(4) ?
    C17 O2 C12 C13 . . . . 159.2(3) ?
    O1 C11 C12 O2 . . . . -64.4(4) ?
    O1 C11 C12 C13 . . . . 54.0(4) ?
    C14 N C13 C12 . . . . 170.7(3) ?
    O2 C12 C13 N . . . . -72.0(3) ?
    C11 C12 C13 N . . . . 165.1(3) ?
    C13 N C14 C15 . . . . 161.4(4) ?
    C13 N C14 C16 . . . . -73.6(4) ?
    C12 O2 C17 O3 . . . . 4.0(5) ?
    C12 O2 C17 C18 . . . . -176.2(3) ?
loop_
    _geom_hbond_atom_site_label_D
    _geom_hbond_atom_site_label_H
    _geom_hbond_atom_site_label_A
    _geom_hbond_site_symmetry_A
    _geom_hbond_distance_DH
    _geom_hbond_distance_HA
    _geom_hbond_distance_DA
    _geom_hbond_angle_DHA
    _geom_hbond_publ_flag
    N H0A Cl . 0.90 2.37 3.194(3) 152 yes
    N H0A O2 . 0.90 2.59 2.948(3) 105 yes
    C15 H15B O1W 3_666 0.9600 2.5300 3.469(9) 166.00 yes
data_global
_journal_date_recd_electronic     2013-02-16
_journal_date_accepted     2013-02-26
_journal_name_full     'Acta Crystallographica, Section E'
_journal_year     2013
_journal_volume     69
_journal_issue      4
_journal_page_first     o512
_journal_page_last     o512
_journal_paper_category     QO
_journal_paper_doi     10.1107/S1600536813005515
_journal_coeditor_code     BQ2383
_publ_contact_author_name     'Yuan-Yuan Liu'
_publ_contact_author_address
;
Department of Chemical and Pharmaceutical Engineering
Southeast University ChengXian College
Nanjing 210088
People's Republic of China
;
_publ_contact_author_email     liuyuanyuan1985419@163.com
_publ_contact_author_fax     '86-25-83588933'
_publ_contact_author_phone     '86-25-83588933'
_publ_section_title
;
[2-Acetoxy-3-(naphthalen-1-yloxy)propyl](propan-2-yl)azanium chloride
monohydrate
;
loop_
    _publ_author_name
    _publ_author_address
    'Yuan-Yuan Liu'
;
Department of Chemical and Pharmaceutical Engineering
Southeast University ChengXian College
Nanjing 210088
People's Republic of China
;
    'Guang-Hui Xu'
;
Department of Chemical and Pharmaceutical Engineering
Southeast University ChengXian College
Nanjing 210088
People's Republic of China
;
    'Zheng-Jie Li'
;
Department of Chemical and Pharmaceutical Engineering
Southeast University ChengXian College
Nanjing 210088
People's Republic of China
;
    'Hong-Yu Xu'
;
Department of Chemical and Pharmaceutical Engineering
Southeast University ChengXian College
Nanjing 210088
People's Republic of China
;
    'Chang-Qing Gu'
;
Department of Chemical and Pharmaceutical Engineering
Southeast University ChengXian College
Nanjing 210088
People's Republic of China
;
