# Supplementary material for: [2-Acet­oxy-3-(naphthalen-1-yl­oxy)prop­yl](propan-2-yl)aza­nium chloride monohydrate
Source: Acta Crystallogr Sect E Struct Rep Online. 2013 Mar 9;69(Pt 4):o512. doi: 10.1107/S1600536813005515 (PMC3629540; doi:10.1107/S1600536813005515)
Supplement: Supplementary file 2 [file e-69-0o512-Isup2.hkl]

# 
# h,k,l, Fc-squared, Fo-squared, sigma(Fo-squared) and status flag 
# 
data_I 
_shelx_title ' X in P2(1)/c' 
_shelx_refln_list_code          4 
_shelx_F_calc_maximum      233.34 
_exptl_crystal_F_000       760.00 
_reflns_d_resolution_high  0.8295 
 
loop_ 
 _symmetry_equiv_pos_as_xyz 
 'x, y, z' 
 '-x, y+1/2, -z+1/2' 
 '-x, -y, -z' 
 'x, -y-1/2, z-1/2' 
 
_cell_length_a    15.5590 
_cell_length_b     8.2120 
_cell_length_c    14.6650 
_cell_angle_alpha  90.000 
_cell_angle_beta   93.230 
_cell_angle_gamma  90.000 
 
_shelx_F_squared_multiplier     1.000 
 
loop_ 
 _refln_index_h 
 _refln_index_k 
 _refln_index_l 
 _refln_F_squared_calc 
 _refln_F_squared_meas 
 _refln_F_squared_sigma 
 _refln_observed_status 
   1   0   0      665.01      503.48      1.23 o 
   2   0   0      430.41      377.96      5.17 o 
   3   0   0     4524.47     5478.41    100.61 o 
   4   0   0      872.27      868.87     14.83 o 
   5   0   0       30.68       42.71      7.97 o 
   6   0   0      950.00      865.69     16.59 o 
   7   0   0      223.07      267.54     14.19 o 
   8   0   0     2837.99     2624.14     30.88 o 
   9   0   0     1823.64     1626.72     32.70 o 
  10   0   0      372.54      493.18     24.35 o 
  11   0   0     1115.91      989.53     32.32 o 
  12   0   0      371.65      509.66     26.82 o 
  13   0   0      594.49      689.91     31.48 o 
  14   0   0       48.74       75.72     24.34 o 
  15   0   0      249.05      308.11     27.59 o 
  16   0   0      239.71      287.85     29.34 o 
  17   0   0        1.42       14.24     23.06 o 
  18   0   0        0.94        2.38     20.19 o 
   1   1   0     1824.21     1913.94     12.58 o 
   2   1   0     2895.75     2763.13     17.73 o 
   3   1   0    12426.41    12087.91    178.90 o 
   4   1   0    10334.14     9870.05    181.85 o 
   5   1   0      144.03      142.20      7.35 o 
   6   1   0      772.90      721.86     13.94 o 
   7   1   0        4.67        2.02      4.45 o 
   8   1   0      663.28      616.61     16.52 o 
   9   1   0        3.17        4.29      5.33 o 
  10   1   0      801.19      801.15     21.77 o 
  11   1   0       18.70       24.73      8.49 o 
  12   1   0        7.70        4.73      9.18 o 
  13   1   0      249.55      267.00     17.51 o 
  14   1   0       20.15       22.05     11.69 o 
  15   1   0      104.54      112.65     17.64 o 
  16   1   0      101.08      113.44     19.60 o 
  17   1   0      118.07      131.38     21.53 o 
  18   1   0       20.46       12.27     16.57 o 
   0   2   0       70.07      106.66      5.74 o 
   1   2   0      122.04      155.29      9.99 o 
   2   2   0       17.55       16.40      4.00 o 
   3   2   0     7197.19     6274.00     35.46 o 
   4   2   0      415.43      490.11     11.87 o 
   5   2   0       20.66       22.80      4.01 o 
   6   2   0      559.91      618.99     14.67 o 
   7   2   0     1049.14      804.70     17.08 o 
   8   2   0      515.25      463.75     17.85 o 
   9   2   0      255.24      267.90     13.17 o 
  10   2   0       56.60       71.08      9.07 o 
  11   2   0      190.08      201.29     13.39 o 
  12   2   0       22.90       34.55      8.32 o 
  13   2   0      402.98      430.27     20.85 o 
  14   2   0       70.20       61.36     12.19 o 
  15   2   0       11.41       11.28     11.73 o 
  16   2   0       15.65       29.72     11.70 o 
  17   2   0       19.59       27.21     12.84 o 
  18   2   0        4.43        5.31     12.49 o 
   1   3   0      380.08      410.56     10.99 o 
   2   3   0       38.30       35.09      4.54 o 
   3   3   0       34.70       22.80      5.93 o 
   4   3   0     3359.23     3569.32     32.65 o 
   5   3   0     3636.42     4400.29     38.44 o 
   6   3   0      531.47      632.89     18.29 o 
   7   3   0     1010.92      971.11     22.24 o 
   8   3   0     1427.71     1549.70     26.92 o 
   9   3   0      358.34      316.73     14.99 o 
  10   3   0       40.05       37.68      7.94 o 
  11   3   0       75.83       71.43     10.61 o 
  12   3   0      138.04      166.92     14.56 o 
  13   3   0       79.68       92.44     12.85 o 
  14   3   0      325.75      326.65     20.57 o 
  15   3   0       18.36       22.09     12.49 o 
  16   3   0       16.48        1.57     11.55 o 
  17   3   0        3.24        9.99     10.14 o 
   0   4   0       14.50       22.46      5.57 o 
   1   4   0      956.05      929.08     19.45 o 
   2   4   0        1.03        1.32      6.28 o 
   3   4   0       46.86       48.22      7.09 o 
   4   4   0     1608.09     1719.81     26.57 o 
   5   4   0      107.63      114.91      9.42 o 
   6   4   0       41.27       30.22      7.93 o 
   7   4   0        5.36        7.32      7.50 o 
   8   4   0      247.60      240.37     15.06 o 
   9   4   0      297.66      297.84     16.00 o 
  10   4   0      129.31      161.30     13.19 o 
  11   4   0       73.31       39.01     11.86 o 
  12   4   0      336.14      387.27     20.68 o 
  13   4   0      129.47      135.85     15.41 o 
  14   4   0        0.23        5.20     10.13 o 
  15   4   0       13.53        9.36     11.47 o 
  16   4   0        0.22       11.03     11.03 o 
  17   4   0        6.82        0.81     10.63 o 
   1   5   0        1.47        6.03      6.03 o 
   2   5   0      213.99      190.07     12.28 o 
   3   5   0       16.24        7.54      6.55 o 
   4   5   0       25.60       29.37      7.53 o 
   5   5   0      180.24      155.26     15.83 o 
   6   5   0       15.36       17.40      5.29 o 
   7   5   0       48.52       35.78      9.41 o 
   8   5   0       49.21       50.35      8.81 o 
   9   5   0        2.60        7.18      9.19 o 
  10   5   0      191.87      202.06     16.43 o 
  11   5   0      164.00      153.87     15.35 o 
  12   5   0        1.94       10.88     10.88 o 
  13   5   0       29.88       25.05     12.36 o 
  14   5   0        0.54       10.72     10.87 o 
  15   5   0        1.50        7.11     11.01 o 
  16   5   0        7.93       10.23      3.02 o 
   0   6   0        8.69        1.14      8.84 o 
   1   6   0      213.48      220.77     14.27 o 
   2   6   0      233.69      247.27     15.13 o 
   3   6   0        9.17       16.97      8.20 o 
   4   6   0        0.98        9.49      6.41 o 
   5   6   0        1.52        7.96      7.96 o 
   6   6   0       97.12       87.14     13.81 o 
   7   6   0        4.35        1.23      9.26 o 
   8   6   0       23.37       30.68     10.25 o 
   9   6   0        6.03       19.25      9.16 o 
  10   6   0       37.88       33.63     10.15 o 
  11   6   0        0.13        9.68      9.68 o 
  12   6   0        0.02        5.15     10.93 o 
  13   6   0        0.88       22.06     10.34 o 
  14   6   0        0.00        4.63     10.22 o 
   1   7   0      265.03      306.48     19.05 o 
   2   7   0       33.45       23.34     12.58 o 
   3   7   0       53.40       58.00     11.87 o 
   4   7   0        1.69        6.60      9.38 o 
   5   7   0       25.48       27.30      9.92 o 
   6   7   0       12.28       10.80      2.84 o 
   7   7   0        0.52       10.38     10.21 o 
   8   7   0       46.96       53.55     10.98 o 
   9   7   0       22.15       20.19     10.06 o 
  10   7   0        0.86        8.83      9.70 o 
  11   7   0        0.52       10.51     10.51 o 
  12   7   0        1.76        9.91     10.70 o 
  13   7   0        0.00        9.20      9.62 o 
   0   8   0       22.78       41.79      8.82 o 
   1   8   0        5.59       14.14      9.85 o 
   2   8   0        7.93       23.01     10.98 o 
   3   8   0       17.22       19.25     11.06 o 
   4   8   0       45.04       43.73     11.87 o 
   5   8   0       71.54       51.19     13.53 o 
   6   8   0        0.40       21.57      9.28 o 
   7   8   0       15.99       18.74     10.36 o 
   8   8   0        2.27        0.76      9.80 o 
   9   8   0        2.88        6.80     10.06 o 
  10   8   0        6.82        0.78     10.37 o 
  11   8   0        5.45        6.05     10.19 o 
   1   9   0        1.51        8.83     11.32 o 
   2   9   0       11.64       37.67     10.19 o 
   3   9   0        4.58        4.80      9.36 o 
   4   9   0        0.01        2.34     11.18 o 
   5   9   0        9.40        2.35     11.10 o 
   6   9   0        3.30        6.25     10.15 o 
   7   9   0        0.16        3.83     10.21 o 
 -18   1   1       17.40        3.03     11.30 o 
 -17   1   1       27.68       39.47     11.51 o 
 -16   1   1        0.45       10.58     10.58 o 
 -15   1   1       11.84        5.42     10.84 o 
 -14   1   1       81.74       59.68     10.93 o 
 -13   1   1        0.13        0.05      7.59 o 
 -12   1   1        0.10       12.92      7.24 o 
 -11   1   1      158.43      157.52     11.33 o 
 -10   1   1       53.19       58.67      8.82 o 
  -9   1   1       18.67        0.77      6.05 o 
  -8   1   1     1033.02     1040.14     20.88 o 
  -7   1   1     1047.25     1415.24     21.03 o 
  -6   1   1      939.81      974.34     16.29 o 
  -5   1   1       35.63       38.06      4.84 o 
  -4   1   1       45.79       26.90      4.27 o 
  -3   1   1    10395.48     9874.48    168.31 o 
  -2   1   1     3981.91     3919.37     18.77 o 
  -1   1   1     6856.36     7889.87    116.16 o 
   0   1   1     1476.05     1687.06      6.04 o 
   1   1   1     4861.29     4480.47    102.68 o 
   2   1   1      267.33      260.64     12.39 o 
   3   1   1     1332.31     1297.89     18.24 o 
   4   1   1     3354.68     3351.23     19.35 o 
   5   1   1     1142.33     1031.07     15.44 o 
   6   1   1     1320.90     1419.33     14.75 o 
   7   1   1     1616.93     1950.58     24.48 o 
   8   1   1      258.79      223.12     13.11 o 
   9   1   1      113.80      124.57      9.47 o 
  10   1   1        0.01        6.99      6.99 o 
  11   1   1       99.47       80.88      9.53 o 
  12   1   1      193.06      177.49     14.51 o 
  13   1   1      247.07      244.88     17.72 o 
  14   1   1        0.01        5.31     10.98 o 
  15   1   1       36.92       31.99     12.29 o 
  16   1   1        0.74       11.86     11.86 o 
  17   1   1       20.52       45.31     13.03 o 
  18   1   1        5.23        5.97      1.32 o 
 -18   2   1       10.43       22.98     10.46 o 
 -17   2   1       47.10       47.42     12.15 o 
 -16   2   1       60.76       35.69     12.33 o 
 -15   2   1        9.84       12.46     10.18 o 
 -14   2   1      130.90      130.07     14.12 o 
 -13   2   1       58.82       80.46     11.92 o 
 -12   2   1       41.30       46.10     10.16 o 
 -11   2   1        1.30       16.49      7.64 o 
 -10   2   1      412.62      355.74     15.59 o 
  -9   2   1      291.09      279.72     13.78 o 
  -8   2   1      260.91      292.47     12.64 o 
  -7   2   1      105.08      109.49      7.14 o 
  -6   2   1        3.61        4.16      5.21 o 
  -5   2   1     2249.36     2350.66     24.95 o 
  -4   2   1     1916.52     2166.97     22.32 o 
  -3   2   1      504.05      548.74     10.68 o 
  -2   2   1      869.32      771.14     11.45 o 
  -1   2   1       36.04       37.09      4.00 o 
   0   2   1     2209.03     2491.83     13.95 o 
   1   2   1       76.23       76.36      4.61 o 
   2   2   1       21.36       29.57      3.96 o 
   3   2   1     2408.92     2742.79     24.08 o 
   4   2   1      303.40      261.97      9.18 o 
   5   2   1      795.12      840.48     15.37 o 
   6   2   1     1545.86     1707.44     22.95 o 
   7   2   1       26.84       13.13      6.39 o 
   8   2   1       80.41       87.35      7.37 o 
   9   2   1      471.07      487.69     16.61 o 
  10   2   1      209.14      243.22     13.45 o 
  11   2   1        8.08        0.52      7.52 o 
  12   2   1      298.25      310.42     16.69 o 
  13   2   1      368.06      407.25     19.15 o 
  14   2   1      121.44      121.16     13.96 o 
  15   2   1        1.20        3.65     11.02 o 
  16   2   1       36.87       26.30     11.67 o 
  17   2   1        2.65        3.28     11.12 o 
  18   2   1        0.30        8.40     10.00 o 
 -17   3   1        0.61        6.72      8.51 o 
 -16   3   1       23.02       15.29     10.31 o 
 -15   3   1       18.43        2.81     10.80 o 
 -14   3   1      243.11      224.01     17.04 o 
 -13   3   1       91.18       84.71     13.95 o 
 -12   3   1       89.79       90.74     11.91 o 
 -11   3   1        0.53        8.72      8.72 o 
 -10   3   1        5.65        2.99      6.89 o 
  -9   3   1       76.83       67.30      8.69 o 
  -8   3   1      622.91      678.14     19.43 o 
  -7   3   1     1846.49     1773.16     26.58 o 
  -6   3   1      415.96      486.50     14.82 o 
  -5   3   1     1929.23     2408.29     27.44 o 
  -4   3   1       49.09       71.25      7.43 o 
  -3   3   1      143.76      161.25      7.67 o 
  -2   3   1      364.36      313.73      8.82 o 
  -1   3   1     1650.76     1648.16     20.71 o 
   0   3   1     4132.85     3538.83     20.66 o 
   1   3   1     1033.81     1021.95     15.85 o 
   2   3   1     1109.40     1390.86     19.06 o 
   3   3   1        4.28       10.49      4.68 o 
   4   3   1      402.48      591.71     15.32 o 
   5   3   1      816.04      761.62     19.73 o 
   6   3   1     1289.86     1463.88     23.76 o 
   7   3   1        7.69        5.87      5.79 o 
   8   3   1      620.94      690.80     19.76 o 
   9   3   1      491.05      560.06     19.59 o 
  10   3   1        8.13        1.06      8.51 o 
  11   3   1        1.78        8.49      8.49 o 
  12   3   1      280.41      275.31     17.69 o 
  13   3   1        1.99       10.60     10.08 o 
  14   3   1       75.65       97.64     13.24 o 
  15   3   1       73.99       63.61     13.00 o 
  16   3   1       20.49       24.28     10.91 o 
  17   3   1        2.43        1.61     10.73 o 
 -17   4   1        2.24        3.68      9.55 o 
 -16   4   1       25.40        8.00     10.54 o 
 -15   4   1        2.56        0.66      9.71 o 
 -14   4   1        5.72        3.39     10.30 o 
 -13   4   1        0.48        5.22     10.28 o 
 -12   4   1      155.57      164.51     14.27 o 
 -11   4   1      271.94      283.78     15.22 o 
 -10   4   1      166.81      158.74     13.27 o 
  -9   4   1       28.32       25.82      7.67 o 
  -8   4   1      215.11      242.54     13.22 o 
  -7   4   1      451.12      390.84     15.12 o 
  -6   4   1        5.50        4.56      5.69 o 
  -5   4   1      105.52      110.33      8.97 o 
  -4   4   1      336.59      347.37     11.04 o 
  -3   4   1     4377.90     4744.64     40.69 o 
  -2   4   1      143.54      113.94      8.07 o 
  -1   4   1      165.55      134.80      9.09 o 
   0   4   1       13.44       16.90      5.81 o 
   1   4   1       10.36        1.32      4.89 o 
   2   4   1      268.96      276.40     11.71 o 
   3   4   1     5065.74     5141.63     43.60 o 
   4   4   1      334.93      364.05     13.95 o 
   5   4   1        1.38        5.11      6.34 o 
   6   4   1       21.92       26.66      8.36 o 
   7   4   1      319.17      337.60     15.30 o 
   8   4   1      392.51      417.61     17.27 o 
   9   4   1      243.83      312.17     15.47 o 
  10   4   1       70.59       69.69     10.10 o 
  11   4   1      154.24      123.31     14.34 o 
  12   4   1      439.43      350.05     18.96 o 
  13   4   1      135.41      139.98     16.54 o 
  14   4   1       13.55       22.75     11.83 o 
  15   4   1        6.77       32.24     11.47 o 
  16   4   1       30.47       42.80     11.92 o 
  17   4   1        1.55       24.20      9.86 o 
 -16   5   1        3.04        4.34     10.52 o 
 -15   5   1        0.40       10.02      9.33 o 
 -14   5   1       32.33       34.37      9.91 o 
 -13   5   1      129.97      119.44     13.67 o 
 -12   5   1       19.20       36.47     11.56 o 
 -11   5   1      175.18      147.05     14.40 o 
 -10   5   1        0.64        3.53      8.65 o 
  -9   5   1       83.57      101.02     11.78 o 
  -8   5   1       71.11       46.06      9.37 o 
  -7   5   1       17.80       37.84      7.17 o 
  -6   5   1      183.24      177.24     11.92 o 
  -5   5   1      397.06      435.07     16.29 o 
  -4   5   1       12.30       16.36      6.13 o 
  -3   5   1        5.89        6.32      6.32 o 
  -2   5   1      136.42      132.23     10.74 o 
  -1   5   1      368.94      328.73     14.13 o 
   0   5   1      611.92      572.74     13.07 o 
   1   5   1       69.43       68.37      7.35 o 
   2   5   1       17.34       13.75      5.98 o 
   3   5   1       29.41       37.39      7.09 o 
   4   5   1      193.57      171.54     18.91 o 
   5   5   1      433.13      482.05     18.05 o 
   6   5   1      259.52      278.98     14.38 o 
   7   5   1       91.53       86.29     10.63 o 
   8   5   1      124.75      134.82     11.77 o 
   9   5   1        0.92        9.35      9.35 o 
  10   5   1       56.41       52.01     11.38 o 
  11   5   1      173.85      164.64     14.98 o 
  12   5   1       15.69        2.06     10.68 o 
  13   5   1       40.32       37.82     11.24 o 
  14   5   1       61.42       77.10     12.46 o 
  15   5   1        4.11        0.74     10.48 o 
  16   5   1       26.81       17.45     11.75 o 
 -14   6   1       16.04        6.53     10.31 o 
 -13   6   1       15.02       14.34     10.59 o 
 -12   6   1       57.32       57.32     11.82 o 
 -11   6   1        0.20        4.77      9.09 o 
 -10   6   1       40.76       21.55      8.97 o 
  -9   6   1       73.82       87.45     11.58 o 
  -8   6   1      183.42      186.43     14.75 o 
  -7   6   1      132.27      169.12     13.03 o 
  -6   6   1      114.40       84.80     12.55 o 
  -5   6   1      362.63      301.68     15.79 o 
  -4   6   1       30.38       47.65      8.46 o 
  -3   6   1        5.07        8.42      8.42 o 
  -2   6   1      529.90      552.45     21.19 o 
  -1   6   1        0.95        8.21      8.21 o 
   0   6   1      317.86      332.71     15.16 o 
   1   6   1      139.40      169.35     14.04 o 
   2   6   1      417.66      382.35     18.79 o 
   3   6   1        7.45       14.60      8.96 o 
   4   6   1       28.43       23.72      8.85 o 
   5   6   1      203.67      249.55     16.36 o 
   6   6   1       31.04       40.31      8.56 o 
   7   6   1      224.52      194.11     15.37 o 
   8   6   1      187.92      209.69     15.24 o 
   9   6   1       13.71       14.33      7.79 o 
  10   6   1       63.47       62.45     11.07 o 
  11   6   1        3.61        6.36      9.55 o 
  12   6   1        0.65        8.75     10.07 o 
  13   6   1       25.73        8.25     11.48 o 
  14   6   1       28.75       45.97     10.45 o 
 -13   7   1        6.91        0.75     10.26 o 
 -12   7   1       50.17       46.52     12.66 o 
 -11   7   1       80.55       79.22     13.98 o 
 -10   7   1        4.63       13.04      8.33 o 
  -9   7   1       46.42       60.88     11.39 o 
  -8   7   1       19.95       37.26     11.29 o 
  -7   7   1        0.03       20.87      8.70 o 
  -6   7   1       72.55       67.34     12.66 o 
  -5   7   1      130.36      128.17     13.67 o 
  -4   7   1       16.88       30.68     10.08 o 
  -3   7   1        2.92       18.99      8.27 o 
  -2   7   1      551.69      524.24     23.63 o 
  -1   7   1       79.40       77.34     13.27 o 
   0   7   1        0.19       10.53     13.35 o 
   1   7   1       97.57      127.03     14.33 o 
   2   7   1      455.92      488.73     22.95 o 
   3   7   1      195.27      193.73     16.95 o 
   4   7   1      249.51      222.05     18.12 o 
   5   7   1       74.23       81.00     12.74 o 
   6   7   1       74.57       83.52     13.01 o 
   7   7   1        5.40       12.15      9.20 o 
   8   7   1        5.15        8.26      8.43 o 
   9   7   1        0.07        3.53      9.78 o 
  10   7   1        7.87       14.37     10.49 o 
  11   7   1       96.65       97.58     13.34 o 
  12   7   1       26.16       26.07     10.30 o 
  13   7   1        0.22        7.55      9.66 o 
 -11   8   1        0.00        0.78     10.01 o 
 -10   8   1        2.22        0.82      9.17 o 
  -9   8   1       36.58       31.48     11.86 o 
  -8   8   1       20.76       28.69     11.31 o 
  -7   8   1        4.75        1.54     11.17 o 
  -6   8   1       19.63       21.27     10.93 o 
  -5   8   1       69.39       73.84     12.27 o 
  -4   8   1       32.31       30.78     12.36 o 
  -3   8   1        8.20        5.29     11.54 o 
  -2   8   1       11.79       19.55     12.40 o 
  -1   8   1       16.79       27.62     12.20 o 
   0   8   1        3.20        7.31      7.39 o 
   1   8   1       76.31       65.51     12.98 o 
   2   8   1       37.32       56.27     11.89 o 
   3   8   1        0.07        1.45     10.72 o 
   4   8   1        0.01       10.64     10.64 o 
   5   8   1       16.09       15.97     10.62 o 
   6   8   1        6.54        2.21     11.29 o 
   7   8   1       17.43       35.70     11.04 o 
   8   8   1       20.11        0.00     10.45 o 
   9   8   1       16.68       16.18      9.95 o 
  10   8   1        6.11        0.75     10.06 o 
  -7   9   1       23.17       18.34     11.85 o 
  -6   9   1        2.73        0.86     11.25 o 
  -5   9   1        0.20        5.73     10.82 o 
  -4   9   1        0.81        9.87     11.01 o 
  -3   9   1        0.32        3.28     10.24 o 
  -2   9   1        0.14        9.74     11.81 o 
  -1   9   1       18.35       22.65     11.82 o 
   0   9   1        7.53        5.92     14.47 o 
   1   9   1        6.55       10.31     10.48 o 
   2   9   1        1.81        1.60     11.50 o 
   3   9   1        0.07       11.01     11.01 o 
   4   9   1        0.04        5.40      9.87 o 
   5   9   1       14.54        5.38     10.60 o 
   6   9   1        1.94        9.81     10.03 o 
   7   9   1        5.62        2.26      9.44 o 
 -18   0   2        8.15        4.50     10.93 o 
 -17   0   2       11.59       20.48      9.94 o 
 -16   0   2        2.39        9.25      9.25 o 
 -15   0   2       15.27       16.53     10.16 o 
 -14   0   2       27.82       26.53      9.54 o 
 -13   0   2      133.13      141.89     12.96 o 
 -12   0   2       15.71       12.70      3.14 o 
 -11   0   2       54.27       31.71      7.99 o 
 -10   0   2       32.36       35.78      7.29 o 
  -9   0   2        0.49        0.33      5.27 o 
  -8   0   2     1324.50     1246.61     21.35 o 
  -7   0   2     5514.90     4874.39     37.24 o 
  -6   0   2      336.38      319.38     11.31 o 
  -5   0   2       10.05        9.98      3.44 o 
  -4   0   2     2092.93     1733.20     17.38 o 
  -3   0   2     2042.38     2038.19     17.12 o 
  -2   0   2      849.64      715.73      8.83 o 
  -1   0   2        9.26       12.04      3.00 o 
   0   0   2    15029.22    13273.99    100.07 o 
   1   0   2      180.22      151.73     13.05 o 
   2   0   2     4696.63     6300.11    120.38 o 
   3   0   2    12428.42     9760.52    168.24 o 
   4   0   2       94.11      112.57      7.50 o 
   5   0   2     6641.11     8185.17     42.44 o 
   6   0   2     3121.97     3606.83     30.53 o 
   7   0   2       71.08       88.45      7.31 o 
   8   0   2       20.18        7.93      4.93 o 
   9   0   2      695.68      505.37     15.70 o 
  10   0   2       32.97       33.02      7.14 o 
  11   0   2        0.44        7.01      7.01 o 
  12   0   2      257.91      262.16     15.47 o 
  13   0   2      447.29      431.31     19.43 o 
  14   0   2       30.07       43.77     11.09 o 
  15   0   2      143.34      128.85     16.53 o 
  16   0   2       73.15       53.53     13.81 o 
  17   0   2        9.39        6.27     14.36 o 
  18   0   2       10.35       19.48     14.40 o 
 -18   1   2        0.35        4.68     10.47 o 
 -17   1   2       86.19      108.62     14.40 o 
 -16   1   2      286.14      259.18     18.84 o 
 -15   1   2        9.20        9.68     10.26 o 
 -14   1   2        1.93        8.44      9.90 o 
 -13   1   2       18.01       18.00     10.38 o 
 -12   1   2       41.09       44.50      8.81 o 
 -11   1   2      420.88      451.91     18.74 o 
 -10   1   2      307.87      285.74     14.09 o 
  -9   1   2        6.90       17.99      6.20 o 
  -8   1   2      642.25      624.23     17.40 o 
  -7   1   2      336.17      373.53     12.74 o 
  -6   1   2      649.82      706.01     14.43 o 
  -5   1   2     5278.03     5563.33     36.28 o 
  -4   1   2     9651.94     8946.72    185.41 o 
  -3   1   2     4081.26     3813.55     25.48 o 
  -2   1   2     3040.26     3404.71     21.96 o 
  -1   1   2     2241.58     2734.56     18.31 o 
   0   1   2      983.02     1090.28     71.88 o 
   1   1   2     2002.15     2388.50     17.63 o 
   2   1   2        9.96       12.30      5.33 o 
   3   1   2     4242.00     5000.45     29.54 o 
   4   1   2      175.52      173.62      7.68 o 
   5   1   2     2865.75     2622.26     25.08 o 
   6   1   2      605.56      522.87     13.93 o 
   7   1   2       60.65       52.46      6.66 o 
   8   1   2     1275.60     1382.45     23.23 o 
   9   1   2     1337.79     1377.00     27.44 o 
  10   1   2       14.24        5.77     13.50 o 
  11   1   2       17.36       13.86      7.65 o 
  12   1   2      205.06      208.21     14.28 o 
  13   1   2       44.77       46.25     12.20 o 
  14   1   2        6.53        0.67     10.34 o 
  15   1   2        2.86       16.17      9.86 o 
  16   1   2       47.98       36.71     12.43 o 
  17   1   2        2.47        7.89     12.15 o 
  18   1   2       50.75       63.27     13.43 o 
 -18   2   2        4.63       18.71     10.33 o 
 -17   2   2        6.36       15.30      9.60 o 
 -16   2   2        3.96       10.36      9.81 o 
 -15   2   2       10.34        9.91      9.83 o 
 -14   2   2        0.11        6.02     10.17 o 
 -13   2   2      321.75      310.89     19.26 o 
 -12   2   2      660.49      732.76     24.21 o 
 -11   2   2      356.20      345.61     16.45 o 
 -10   2   2        3.82       20.59      6.80 o 
  -9   2   2     1253.39     1403.83     26.11 o 
  -8   2   2     1648.27     1908.54     28.07 o 
  -7   2   2      333.52      321.64     13.01 o 
  -6   2   2      182.42      195.36      9.83 o 
  -5   2   2      525.94      476.10     13.29 o 
  -4   2   2        7.31        4.15      4.94 o 
  -3   2   2     1304.91     1212.64     18.74 o 
  -2   2   2     4418.81     4288.09     28.47 o 
  -1   2   2     2412.98     2793.64     23.06 o 
   0   2   2     3215.29     3623.96     27.67 o 
   1   2   2       45.29       76.91      7.17 o 
   2   2   2     1363.20     1122.15     15.53 o 
   3   2   2     1656.02     1734.50     17.26 o 
   4   2   2     3385.61     3174.56     28.18 o 
   5   2   2     2115.81     1798.59     22.74 o 
   6   2   2     1569.36     1551.86     22.58 o 
   7   2   2       79.02      108.38      8.95 o 
   8   2   2      308.42      303.25     13.37 o 
   9   2   2      242.56      260.02     13.15 o 
  10   2   2       75.18       54.83      9.35 o 
  11   2   2      221.51      227.95     13.08 o 
  12   2   2       95.33       89.27     11.22 o 
  13   2   2       10.00       30.81      9.16 o 
  14   2   2       26.79       50.13     10.55 o 
  15   2   2       80.73       70.77     15.38 o 
  16   2   2        0.21       12.52     12.52 o 
  17   2   2       25.71       15.05     12.11 o 
  18   2   2        8.33       18.67     10.69 o 
 -17   3   2        3.53       15.93      9.92 o 
 -16   3   2       17.85        1.45     10.99 o 
 -15   3   2       55.65       58.50     11.59 o 
 -14   3   2        7.73       10.88     11.29 o 
 -13   3   2       60.39       50.58     12.90 o 
 -12   3   2      473.02      491.37     21.03 o 
 -11   3   2      268.27      246.58     15.16 o 
 -10   3   2       75.96       71.24      9.97 o 
  -9   3   2      619.94      606.62     20.35 o 
  -8   3   2      501.54      623.97     18.96 o 
  -7   3   2       31.07       42.44      7.02 o 
  -6   3   2        0.40        1.04      4.80 o 
  -5   3   2      108.65      108.64      8.76 o 
  -4   3   2      352.60      254.40     10.53 o 
  -3   3   2      165.52      134.62      7.49 o 
  -2   3   2      156.13      125.72      6.87 o 
  -1   3   2     1304.99     1269.17     22.67 o 
   0   3   2      275.23      282.95      7.11 o 
   1   3   2     4811.27     4252.14     32.68 o 
   2   3   2      947.68     1093.36     17.60 o 
   3   3   2      141.80      135.46      9.92 o 
   4   3   2      435.07      471.42     14.27 o 
   5   3   2     2159.19     2360.32     28.85 o 
   6   3   2        6.47        8.68      6.25 o 
   7   3   2      282.48      347.62     13.98 o 
   8   3   2       36.02       21.48      7.48 o 
   9   3   2      358.99      408.26     16.61 o 
  10   3   2      102.68       94.50     10.87 o 
  11   3   2       22.01       26.86      8.49 o 
  12   3   2       44.22       45.08     10.84 o 
  13   3   2        3.10       13.26      9.69 o 
  14   3   2      295.84      297.69     19.35 o 
  15   3   2       37.12       12.67     12.09 o 
  16   3   2        0.76        2.35     11.67 o 
  17   3   2        0.24        8.73     11.43 o 
 -17   4   2        7.48        6.00      9.04 o 
 -16   4   2       18.36       15.44     10.29 o 
 -15   4   2        1.56        8.62      9.97 o 
 -14   4   2       34.89       17.35     12.13 o 
 -13   4   2        1.27        2.01      9.77 o 
 -12   4   2      310.74      331.94     18.73 o 
 -11   4   2      129.28      107.85     14.12 o 
 -10   4   2      349.63      280.94     15.94 o 
  -9   4   2      156.23      174.67     12.80 o 
  -8   4   2        0.13        2.35      7.48 o 
  -7   4   2      190.17      173.71     11.01 o 
  -6   4   2       86.44       86.17      9.20 o 
  -5   4   2        8.06       10.64      5.81 o 
  -4   4   2        7.28       12.36      5.30 o 
  -3   4   2        5.48        8.81      5.16 o 
  -2   4   2      454.23      462.04     14.88 o 
  -1   4   2      382.59      317.67     12.97 o 
   0   4   2        3.65        8.25      3.71 o 
   1   4   2      280.25      268.36     11.60 o 
   2   4   2      650.46      742.76     17.72 o 
   3   4   2      224.16      196.26     11.14 o 
   4   4   2      503.57      551.30     17.02 o 
   5   4   2       10.17       11.69      6.36 o 
   6   4   2      472.35      544.63     17.58 o 
   7   4   2        8.45        0.00      7.30 o 
   8   4   2      200.02      195.57     12.81 o 
   9   4   2        0.48        0.51      8.03 o 
  10   4   2       84.00       85.59     11.86 o 
  11   4   2        9.62       14.75      8.44 o 
  12   4   2       22.06       43.32     10.69 o 
  13   4   2        2.28        3.48     11.02 o 
  14   4   2        4.58       11.07     11.07 o 
  15   4   2       10.01        8.36      9.70 o 
  16   4   2        1.39        5.47     10.70 o 
 -16   5   2       13.32       12.43      9.92 o 
 -15   5   2       53.85       51.48     11.63 o 
 -14   5   2       19.74       18.41     10.78 o 
 -13   5   2       14.65       14.47      9.75 o 
 -12   5   2        2.19        8.62      9.18 o 
 -11   5   2        9.61       26.52      9.45 o 
 -10   5   2        6.34       12.60      9.92 o 
  -9   5   2        4.43        4.50      8.35 o 
  -8   5   2       99.33       81.20     10.00 o 
  -7   5   2       13.03       11.42      7.75 o 
  -6   5   2      234.55      295.44     14.61 o 
  -5   5   2       80.50       93.66      8.57 o 
  -4   5   2       13.02       19.26      7.45 o 
  -3   5   2        7.50        3.97      6.52 o 
  -2   5   2       38.98       34.35      8.61 o 
  -1   5   2       30.53       41.66      8.27 o 
   0   5   2      166.90      176.90      7.28 o 
   1   5   2        5.31       12.52      5.99 o 
   2   5   2       10.53       14.12      3.47 o 
   3   5   2       19.82       18.20      6.91 o 
   4   5   2       45.87       21.11      7.50 o 
   5   5   2        3.14        3.82      7.04 o 
   6   5   2       26.99       30.21      7.77 o 
   7   5   2        2.73        3.17      7.98 o 
   8   5   2        0.96        6.13      8.01 o 
   9   5   2       14.02        9.55      9.55 o 
  10   5   2       45.56       32.59     10.03 o 
  11   5   2       28.97       20.44      9.89 o 
  12   5   2       21.90       23.64     11.34 o 
  13   5   2       53.36       61.66     12.72 o 
  14   5   2        0.84       11.11     11.11 o 
  15   5   2        4.10        9.27     11.03 o 
 -14   6   2        0.06       10.97      8.89 o 
 -13   6   2        0.55        2.89      8.98 o 
 -12   6   2        0.40        7.75      8.43 o 
 -11   6   2       10.00        9.62      9.07 o 
 -10   6   2       11.93        3.33      9.99 o 
  -9   6   2        0.17       11.42      9.09 o 
  -8   6   2       14.14        8.52     10.14 o 
  -7   6   2       26.32       26.13      9.72 o 
  -6   6   2       12.52        1.16      8.67 o 
  -5   6   2       86.40       90.49     10.96 o 
  -4   6   2       65.85       62.40      9.50 o 
  -3   6   2       45.02       46.04      9.45 o 
  -2   6   2      153.67      166.91     13.31 o 
  -1   6   2        4.25       16.71      8.12 o 
   0   6   2       48.29       50.80      7.64 o 
   1   6   2       47.03       48.42      9.64 o 
   2   6   2       26.45       19.80      9.10 o 
   3   6   2       28.50       32.33      8.78 o 
   4   6   2      158.28      155.91     12.74 o 
   5   6   2       92.90      119.95     11.24 o 
   6   6   2       19.71       16.26      9.15 o 
   7   6   2        3.29        7.19      8.85 o 
   8   6   2       25.99       39.33      8.57 o 
   9   6   2       24.75       33.69     10.38 o 
  10   6   2        9.98       24.24      8.45 o 
  11   6   2        4.36       18.90      8.99 o 
  12   6   2        1.57        1.45      9.81 o 
  13   6   2        1.10        5.96     10.23 o 
  14   6   2        1.98       16.76      9.26 o 
 -13   7   2        0.27        6.84      9.92 o 
 -12   7   2        1.89        9.79      8.93 o 
 -11   7   2        1.26        8.91      9.81 o 
 -10   7   2       20.93       14.60     10.36 o 
  -9   7   2        0.16        4.99      8.62 o 
  -8   7   2        7.74        7.67      9.59 o 
  -7   7   2       40.36       41.90     10.25 o 
  -6   7   2        1.33        1.34      9.70 o 
  -5   7   2        7.11        7.88      9.77 o 
  -4   7   2        1.39       11.83      9.09 o 
  -3   7   2       53.04       58.95     11.99 o 
  -2   7   2        9.92       26.58     11.68 o 
  -1   7   2        0.00        7.25      9.77 o 
   0   7   2        0.59        7.66      7.28 o 
   1   7   2      389.39      437.23     21.77 o 
   2   7   2       20.14       29.90     11.41 o 
   3   7   2        0.09        5.72      8.84 o 
   4   7   2        9.59       13.42      9.00 o 
   5   7   2        4.05        7.09      9.67 o 
   6   7   2        1.22        8.49      9.71 o 
   7   7   2        0.38        6.00      9.75 o 
   8   7   2        0.64        8.13      8.67 o 
   9   7   2       13.44       13.88      9.23 o 
  10   7   2        1.66        0.74      9.21 o 
  11   7   2        0.36       20.29      9.86 o 
  12   7   2       15.53        6.66      9.79 o 
 -10   8   2        0.24       11.97      8.62 o 
  -9   8   2        0.25        8.67     10.44 o 
  -8   8   2        0.79       10.72     10.72 o 
  -7   8   2       17.40       16.11     10.55 o 
  -6   8   2        8.58       25.11     10.61 o 
  -5   8   2       29.03       30.98     12.36 o 
  -4   8   2        0.00        5.25     10.93 o 
  -3   8   2       57.22       58.07     14.39 o 
  -2   8   2       16.27       20.32     11.89 o 
  -1   8   2       10.60        6.74     10.31 o 
   0   8   2      114.07      136.58     11.07 o 
   1   8   2       55.98       51.03     13.43 o 
   2   8   2        4.30        2.12     11.37 o 
   3   8   2        5.23       19.30     10.11 o 
   4   8   2       33.77       41.92     11.63 o 
   5   8   2       45.31       44.74     13.37 o 
   6   8   2        8.99        8.56     10.01 o 
   7   8   2        2.87       10.68      9.35 o 
   8   8   2        6.88        7.90      9.56 o 
   9   8   2       25.40       14.43     10.75 o 
  10   8   2       14.42       23.85      9.62 o 
  -7   9   2        3.25        5.85      9.19 o 
  -6   9   2       11.19       28.92     10.85 o 
  -5   9   2        8.80        3.32     10.98 o 
  -4   9   2       17.29        0.80     11.63 o 
  -3   9   2       24.72       21.18     11.69 o 
  -2   9   2       25.14       20.23     12.57 o 
  -1   9   2       11.76        7.25     11.74 o 
   0   9   2       47.90       87.84     21.44 o 
   1   9   2       36.88       22.72     12.71 o 
   2   9   2        5.36        4.66     11.66 o 
   3   9   2        6.44        9.92      9.39 o 
   4   9   2        0.00       14.33      8.67 o 
   5   9   2        0.10        0.71      8.74 o 
   6   9   2       13.80        7.34     10.89 o 
   7   9   2       11.52        0.72      9.75 o 
 -18   1   3        0.16       12.63     10.56 o 
 -17   1   3        1.10        0.78     10.39 o 
 -16   1   3        3.97        2.20     10.68 o 
 -15   1   3      121.53      125.72     13.98 o 
 -14   1   3        0.40        9.13      9.13 o 
 -13   1   3        0.03        0.24      8.30 o 
 -12   1   3       19.00        6.25      7.65 o 
 -11   1   3       51.02       28.23      8.38 o 
 -10   1   3       73.40       61.08      9.17 o 
  -9   1   3       38.67       26.87      6.75 o 
  -8   1   3       22.92       26.11      5.59 o 
  -7   1   3      459.80      526.38     15.03 o 
  -6   1   3      192.86      271.49     10.62 o 
  -5   1   3     1406.52     1507.92     19.76 o 
  -4   1   3      187.83      149.41      3.68 o 
  -3   1   3      484.30      336.48     11.18 o 
  -2   1   3     4647.53     4108.94     26.23 o 
  -1   1   3      565.63      595.44      9.89 o 
   0   1   3     2287.87     2136.15    181.99 o 
   1   1   3    15533.57    14021.76    198.97 o 
   2   1   3    10068.87    10022.92    188.22 o 
   3   1   3     1097.09     1103.59     15.84 o 
   4   1   3      422.21      378.35     11.03 o 
   5   1   3        1.69        7.03      4.25 o 
   6   1   3      461.52      438.33     11.80 o 
   7   1   3       99.92      108.38      8.07 o 
   8   1   3        0.36        7.53      5.73 o 
   9   1   3      178.01      168.13     10.85 o 
  10   1   3      574.61      597.68     19.31 o 
  11   1   3       10.56        8.85      8.85 o 
  12   1   3       21.62       30.33      9.23 o 
  13   1   3        9.48        8.56      9.49 o 
  14   1   3        4.54        9.85      8.77 o 
  15   1   3       33.43       42.10     11.44 o 
  16   1   3       51.63       37.77     11.28 o 
  17   1   3        4.87        5.39     11.39 o 
  18   1   3       49.00       43.70     13.94 o 
 -18   2   3        3.80       11.06     10.34 o 
 -17   2   3       32.16       17.96     11.74 o 
 -16   2   3        0.26       13.59      8.84 o 
 -15   2   3       29.62       19.50     11.75 o 
 -14   2   3       10.77       21.81      9.67 o 
 -13   2   3       37.05       22.30     11.77 o 
 -12   2   3      937.59      968.90     27.78 o 
 -11   2   3        0.79        7.81      7.81 o 
 -10   2   3      529.65      506.26     19.26 o 
  -9   2   3       16.90        9.45      7.32 o 
  -8   2   3       83.63       60.36      7.66 o 
  -7   2   3       14.03       19.86      6.10 o 
  -6   2   3       89.35       95.04      7.84 o 
  -5   2   3      347.15      352.74     12.04 o 
  -4   2   3     1650.04     2085.14     23.88 o 
  -3   2   3       21.51       27.95      4.94 o 
  -2   2   3      613.66      463.57     11.75 o 
  -1   2   3     1905.16     1794.98     19.49 o 
   0   2   3     1251.03      907.13      9.90 o 
   1   2   3     7170.70     6742.89     37.87 o 
   2   2   3     2844.75     2363.05     23.64 o 
   3   2   3       15.95       16.52      4.15 o 
   4   2   3      279.10      382.16     11.83 o 
   5   2   3      107.49      120.13      8.12 o 
   6   2   3      388.54      395.53     13.65 o 
   7   2   3      292.13      256.51     11.77 o 
   8   2   3      293.86      294.05     13.25 o 
   9   2   3      149.84      111.00     11.18 o 
  10   2   3       17.42       22.86      8.23 o 
  11   2   3      611.19      603.88     21.15 o 
  12   2   3      166.21      178.64     15.01 o 
  13   2   3        2.15        9.84      9.84 o 
  14   2   3       22.24        5.49     10.33 o 
  15   2   3      140.78      115.01     15.51 o 
  16   2   3      102.73      112.90     16.10 o 
  17   2   3        0.38       10.97     11.64 o 
 -17   3   3        7.12       23.12      8.89 o 
 -16   3   3        4.90        3.76      9.75 o 
 -15   3   3       29.16       24.00     10.72 o 
 -14   3   3       54.95       67.19     11.56 o 
 -13   3   3      171.94      200.96     15.55 o 
 -12   3   3      154.19      155.87     15.99 o 
 -11   3   3      454.15      455.29     19.67 o 
 -10   3   3       37.43       51.33      9.22 o 
  -9   3   3        0.04        6.35      7.06 o 
  -8   3   3      323.52      322.23     15.04 o 
  -7   3   3     1050.49     1107.84     24.00 o 
  -6   3   3      757.92      796.57     19.45 o 
  -5   3   3      135.67      132.76      9.13 o 
  -4   3   3      733.77      931.41     17.66 o 
  -3   3   3      391.90      421.68     14.00 o 
  -2   3   3     3227.25     3443.08     30.58 o 
  -1   3   3       10.21        8.52      4.86 o 
   0   3   3     1509.35     1508.66     16.15 o 
   1   3   3      446.81      456.99     13.07 o 
   2   3   3      123.21      105.45      7.82 o 
   3   3   3       38.44       21.57      7.11 o 
   4   3   3      369.73      359.74     12.78 o 
   5   3   3     3056.02     3381.61     35.16 o 
   6   3   3      266.46      228.11     13.23 o 
   7   3   3       98.65      124.25     10.21 o 
   8   3   3      779.02      859.66     23.23 o 
   9   3   3       98.05       84.04     11.45 o 
  10   3   3        7.24       10.21      7.79 o 
  11   3   3      107.57      115.96     12.06 o 
  12   3   3       32.84       44.55     11.18 o 
  13   3   3        4.33       18.75      9.25 o 
  14   3   3       22.88       24.20     10.95 o 
  15   3   3        2.17        6.71     10.22 o 
  16   3   3       69.28       39.47     13.98 o 
  17   3   3        4.64       16.62     10.71 o 
 -16   4   3        8.71        6.75     11.92 o 
 -15   4   3        5.11        1.43      9.87 o 
 -14   4   3        9.43        0.00      9.94 o 
 -13   4   3       11.17       16.22     10.57 o 
 -12   4   3        0.03        5.78      9.09 o 
 -11   4   3       55.67       57.51     11.60 o 
 -10   4   3      675.12      660.26     23.59 o 
  -9   4   3      262.77      244.13     15.36 o 
  -8   4   3       15.19        3.44      7.48 o 
  -7   4   3       21.50       42.22      8.82 o 
  -6   4   3       48.00       34.66      7.11 o 
  -5   4   3      495.32      531.46     16.53 o 
  -4   4   3        4.79        1.06      4.93 o 
  -3   4   3      681.89      852.55     18.50 o 
  -2   4   3      631.61      509.08     16.09 o 
  -1   4   3      335.83      317.17     12.44 o 
   0   4   3        0.59        0.91      3.80 o 
   1   4   3      278.12      206.54     10.40 o 
   2   4   3      102.20      155.86      9.61 o 
   3   4   3      139.79      143.56      8.59 o 
   4   4   3        0.29        6.24      6.50 o 
   5   4   3     1121.33     1261.52     25.32 o 
   6   4   3       24.32       38.36      8.27 o 
   7   4   3        5.69       11.79      6.71 o 
   8   4   3      350.82      362.43     16.33 o 
   9   4   3      244.50      288.53     15.95 o 
  10   4   3      127.93       95.96     12.97 o 
  11   4   3        2.63        7.53      9.22 o 
  12   4   3       63.05       45.25     10.44 o 
  13   4   3      282.89      296.59     18.67 o 
  14   4   3        1.74       11.01     11.01 o 
  15   4   3       16.57       11.47     11.17 o 
  16   4   3        0.00        5.52     10.65 o 
 -16   5   3        0.67        5.89      9.86 o 
 -15   5   3       10.71       24.91      9.75 o 
 -14   5   3       27.78       41.00     11.63 o 
 -13   5   3      129.45      119.56     14.31 o 
 -12   5   3       17.95       31.75     10.42 o 
 -11   5   3       17.05       10.20     10.20 o 
 -10   5   3        9.71       13.58      9.71 o 
  -9   5   3      194.75      158.74     14.63 o 
  -8   5   3      183.68      164.95     12.83 o 
  -7   5   3      438.32      394.58     17.74 o 
  -6   5   3       87.55       77.35      9.85 o 
  -5   5   3       33.68       23.38      7.69 o 
  -4   5   3      474.79      428.80     16.48 o 
  -3   5   3     1124.26     1093.48     25.90 o 
  -2   5   3      459.55      513.39     18.06 o 
  -1   5   3       11.75       12.11      7.14 o 
   0   5   3       89.77       82.37      6.38 o 
   1   5   3      204.01      216.81     12.40 o 
   2   5   3       24.51       22.52      7.65 o 
   3   5   3      540.51      487.63     17.59 o 
   4   5   3      533.81      621.24     20.09 o 
   5   5   3      129.42      126.54     10.20 o 
   6   5   3      124.27      143.13     12.35 o 
   7   5   3       71.93       73.66     10.16 o 
   8   5   3      360.84      293.23     17.00 o 
   9   5   3      235.54      231.38     15.61 o 
  10   5   3       77.51       69.00     11.32 o 
  11   5   3        3.30        6.04      8.72 o 
  12   5   3        2.63       10.09     10.09 o 
  13   5   3        6.24       28.48      9.84 o 
  14   5   3       31.83       30.95     10.72 o 
  15   5   3       33.31       48.67     11.43 o 
 -14   6   3        3.49        0.00      9.84 o 
 -13   6   3       16.28       23.31      9.99 o 
 -12   6   3       22.39       15.01     11.54 o 
 -11   6   3       41.35       66.17     11.29 o 
 -10   6   3       46.21       34.99     10.76 o 
  -9   6   3      155.48      185.06     13.76 o 
  -8   6   3       15.56        6.85      9.22 o 
  -7   6   3       89.55       72.15     10.89 o 
  -6   6   3      231.59      254.21     15.08 o 
  -5   6   3      184.18      179.76     12.38 o 
  -4   6   3        2.04        7.19      7.53 o 
  -3   6   3      154.64      127.26     12.78 o 
  -2   6   3      336.65      381.56     19.04 o 
  -1   6   3       16.55       47.75     10.34 o 
   0   6   3     1086.85     1121.22     20.78 o 
   1   6   3      285.15      326.00     17.42 o 
   2   6   3      180.95      188.33     12.85 o 
   3   6   3       85.70      112.84     13.19 o 
   4   6   3      221.43      233.57     15.41 o 
   5   6   3        0.53        9.60      8.33 o 
   6   6   3       55.93       54.77     11.31 o 
   7   6   3      140.39      138.02     12.39 o 
   8   6   3       63.52       64.46     11.26 o 
   9   6   3        0.15       13.01      9.18 o 
  10   6   3        4.81        9.96      9.96 o 
  11   6   3        1.03        3.53     10.45 o 
  12   6   3      132.50      106.54     13.85 o 
  13   6   3       28.38       23.11     12.68 o 
  14   6   3       42.90       28.07     12.50 o 
 -13   7   3        0.03        0.75     10.13 o 
 -12   7   3       23.60       41.71     11.47 o 
 -11   7   3        1.17       14.27      9.94 o 
 -10   7   3       13.68        9.58     10.57 o 
  -9   7   3       90.61       88.59     12.40 o 
  -8   7   3        1.42        1.48      0.38 o 
  -7   7   3        8.71       15.66      9.54 o 
  -6   7   3       93.97      136.98     13.10 o 
  -5   7   3       60.56       72.86     12.40 o 
  -4   7   3      104.20       86.39     12.70 o 
  -3   7   3       55.57       57.68     11.84 o 
  -2   7   3        9.72        9.41      9.95 o 
  -1   7   3      115.79      121.34     14.55 o 
   0   7   3       71.01       75.11      9.14 o 
   1   7   3      105.94      120.56     13.88 o 
   2   7   3      111.56      131.79     13.90 o 
   3   7   3        1.70       15.13      9.38 o 
   4   7   3      395.14      333.83     20.45 o 
   5   7   3       27.56       42.20      9.82 o 
   6   7   3       63.39       55.12     11.06 o 
   7   7   3        7.81        1.95     10.05 o 
   8   7   3        6.93        6.78      9.68 o 
   9   7   3        5.81        5.35      1.46 o 
  10   7   3       32.91       34.62     10.66 o 
  11   7   3       16.71       27.40     10.00 o 
  12   7   3        9.21        6.59     10.67 o 
 -10   8   3        5.40        6.42     11.15 o 
  -9   8   3       21.38       26.91     10.74 o 
  -8   8   3        0.28       10.94     10.00 o 
  -7   8   3       11.74       12.29     10.93 o 
  -6   8   3        8.32        8.39     10.02 o 
  -5   8   3        3.92        9.08     10.32 o 
  -4   8   3       41.75       31.01     12.27 o 
  -3   8   3        8.03       24.24     10.08 o 
  -2   8   3       33.68       35.56     11.24 o 
  -1   8   3        2.44        6.74      9.81 o 
   0   8   3       57.25       73.83     20.22 o 
   1   8   3      179.42      153.50     15.57 o 
   2   8   3       52.61       45.63     12.05 o 
   3   8   3        4.34       11.09     11.09 o 
   4   8   3        0.00       10.09     10.09 o 
   5   8   3        3.72       16.74      9.21 o 
   6   8   3        6.54        4.21     10.95 o 
   7   8   3       30.82       39.93     10.77 o 
   8   8   3        5.52        7.73      8.77 o 
   9   8   3       12.64       17.04      9.03 o 
  10   8   3        4.38        7.85      9.22 o 
  -7   9   3       19.91       17.47     11.25 o 
  -6   9   3        8.94       19.80     10.32 o 
  -5   9   3        3.39        9.81     10.03 o 
  -4   9   3        1.83       12.01     12.01 o 
  -3   9   3       21.57       17.90     11.74 o 
  -2   9   3       14.32       29.04     10.99 o 
  -1   9   3        8.49        0.79     11.74 o 
   0   9   3        2.30        3.25      7.41 o 
   1   9   3        1.05       10.66     10.66 o 
   2   9   3        0.06       11.30     11.30 o 
   3   9   3       10.63       19.39      9.73 o 
   4   9   3        9.06       19.83      9.77 o 
   5   9   3       13.66       18.13     10.06 o 
   6   9   3        9.70        2.90      9.57 o 
 -18   0   4        1.70       12.49      9.66 o 
 -17   0   4        4.56        8.35     11.27 o 
 -16   0   4      155.33      131.12     15.17 o 
 -15   0   4       33.33       56.16     12.23 o 
 -14   0   4      296.25      280.27     17.16 o 
 -13   0   4      173.90      190.80     15.05 o 
 -12   0   4        9.39       27.99      9.42 o 
 -11   0   4      143.10      154.15     11.77 o 
 -10   0   4       67.50       67.77      8.16 o 
  -9   0   4      764.60      735.51     19.54 o 
  -8   0   4     1208.99     1339.55     22.71 o 
  -7   0   4     6175.98     6078.62     44.50 o 
  -6   0   4     4203.59     4602.30     36.03 o 
  -5   0   4      196.12      218.58     10.94 o 
  -4   0   4      636.93      795.62     13.37 o 
  -3   0   4     2012.15     2274.28     23.29 o 
  -2   0   4     1483.00     1671.82     16.90 o 
  -1   0   4        2.87       21.12      6.18 o 
   0   0   4     1563.67     1296.59     57.38 o 
   1   0   4    22253.26    25220.63    280.20 o 
   2   0   4    54448.41    51535.43    415.67 o 
   3   0   4     3108.67     3906.16     30.03 o 
   4   0   4     3655.06     4106.25     32.36 o 
   5   0   4       51.96       35.82      5.23 o 
   6   0   4      216.59      247.34     10.76 o 
   7   0   4      645.58      653.93     17.09 o 
   8   0   4      791.84      743.79     19.48 o 
   9   0   4       26.84       27.10      7.76 o 
  10   0   4      643.05      597.67     19.47 o 
  11   0   4       29.30       34.17      8.14 o 
  12   0   4      222.44      209.26     14.54 o 
  13   0   4       58.02       46.16     10.66 o 
  14   0   4      149.10      152.35     14.25 o 
  15   0   4       36.47       31.80     10.55 o 
  16   0   4       22.93       12.37     10.84 o 
  17   0   4        0.28        0.73     10.50 o 
  18   0   4        0.70        0.77     11.46 o 
 -18   1   4        1.60        7.26     10.66 o 
 -17   1   4       13.48       38.56     10.19 o 
 -16   1   4       99.33      101.60     12.77 o 
 -15   1   4        4.57       11.58      9.30 o 
 -14   1   4       13.98       16.95     10.03 o 
 -13   1   4       86.31       59.88     11.93 o 
 -12   1   4      134.57      174.76     13.61 o 
 -11   1   4     1186.93     1200.31     29.05 o 
 -10   1   4      165.70      159.47     10.97 o 
  -9   1   4       61.33       69.17      8.36 o 
  -8   1   4      625.62      696.94     18.97 o 
  -7   1   4       61.67       81.94      7.81 o 
  -6   1   4      294.79      287.23     11.03 o 
  -5   1   4       40.03       34.06      5.22 o 
  -4   1   4     2055.00     2088.61     22.73 o 
  -3   1   4     2200.19     2189.74     22.02 o 
  -2   1   4       13.56       21.01      3.39 o 
  -1   1   4     5853.18     6444.40     35.54 o 
   0   1   4     1756.32     1795.39    136.17 o 
   1   1   4    14224.01    12217.02    213.26 o 
   2   1   4      109.59      109.60      6.70 o 
   3   1   4        2.73        0.31      5.00 o 
   4   1   4       33.12       45.25      5.26 o 
   5   1   4      356.94      308.99     11.24 o 
   6   1   4      270.86      235.48     10.92 o 
   7   1   4      170.33      160.13     10.32 o 
   8   1   4      685.97      679.64     18.99 o 
   9   1   4      473.30      475.52     16.74 o 
  10   1   4      595.73      577.35     19.76 o 
  11   1   4       84.21       66.54     10.37 o 
  12   1   4      329.34      331.03     17.33 o 
  13   1   4       10.25       13.83      9.80 o 
  14   1   4      226.60      234.30     17.34 o 
  15   1   4       16.30       20.65     10.73 o 
  16   1   4       18.95        0.77     10.59 o 
  17   1   4       58.86       77.03     12.57 o 
 -18   2   4        0.18       20.85      9.91 o 
 -17   2   4        4.07        4.32      1.04 o 
 -16   2   4        7.85       16.94     10.24 o 
 -15   2   4       68.59       55.20     13.55 o 
 -14   2   4        3.53        4.89     10.39 o 
 -13   2   4       14.16       11.11     10.58 o 
 -12   2   4      289.21      298.93     18.41 o 
 -11   2   4       44.06       41.90     10.25 o 
 -10   2   4       57.30       66.07     10.10 o 
  -9   2   4      370.38      404.63     16.36 o 
  -8   2   4       49.13       31.77      6.96 o 
  -7   2   4      530.22      590.28     17.44 o 
  -6   2   4      591.83      566.10     16.04 o 
  -5   2   4      276.68      302.29      9.71 o 
  -4   2   4     1258.88     1279.66     19.79 o 
  -3   2   4     2815.15     2338.11     25.28 o 
  -2   2   4        0.18        2.95      4.08 o 
  -1   2   4     1335.05     1097.42     16.86 o 
   0   2   4      142.60      135.20      7.35 o 
   1   2   4        1.16        0.16      5.13 o 
   2   2   4      141.24      131.31      8.02 o 
   3   2   4      179.28      194.63     10.19 o 
   4   2   4     4736.72     4629.42     37.57 o 
   5   2   4      749.42      894.15     18.45 o 
   6   2   4       21.59       24.04      5.87 o 
   7   2   4      678.29      642.62     18.13 o 
   8   2   4       97.65      105.17      9.02 o 
   9   2   4      201.36      183.90     12.22 o 
  10   2   4       72.56       86.40     10.79 o 
  11   2   4      168.19      167.90     13.66 o 
  12   2   4       33.17       45.79      9.16 o 
  13   2   4       38.36       50.41     10.62 o 
  14   2   4        4.16        0.00     11.06 o 
  15   2   4      219.09      203.54     18.67 o 
  16   2   4       15.27       16.03     12.57 o 
  17   2   4        2.48       17.97     10.49 o 
 -17   3   4       20.32       16.42     11.25 o 
 -16   3   4       34.99       36.02     10.08 o 
 -15   3   4        8.52        0.72     10.83 o 
 -14   3   4       46.98       43.16     11.51 o 
 -13   3   4       27.90       14.09     10.44 o 
 -12   3   4      532.98      569.23     22.28 o 
 -11   3   4        3.55       12.33      9.27 o 
 -10   3   4       93.08       94.14     10.67 o 
  -9   3   4       82.45       73.48     10.30 o 
  -8   3   4       37.97       30.93      7.93 o 
  -7   3   4      694.44      678.18     19.40 o 
  -6   3   4      213.48      188.59     10.76 o 
  -5   3   4       78.38       76.85      7.91 o 
  -4   3   4      722.25      793.55     18.65 o 
  -3   3   4        0.40        5.07      5.07 o 
  -2   3   4       73.48       79.83      7.33 o 
  -1   3   4       11.12        3.96      4.49 o 
   0   3   4      570.25      535.91     10.25 o 
   1   3   4      253.67      202.55      9.63 o 
   2   3   4      142.79      148.66      8.63 o 
   3   3   4      866.71      798.23     19.08 o 
   4   3   4       14.62       39.67      6.65 o 
   5   3   4      360.55      340.78     13.17 o 
   6   3   4      167.71      120.90      9.98 o 
   7   3   4     1097.79     1207.57     24.09 o 
   8   3   4        0.42       13.32      6.44 o 
   9   3   4       11.12       21.73      7.56 o 
  10   3   4        0.14        1.13      7.45 o 
  11   3   4       14.37       10.23      9.20 o 
  12   3   4        4.47        3.23      8.50 o 
  13   3   4       25.57       23.97     10.85 o 
  14   3   4       18.39       20.20     11.01 o 
  15   3   4      129.48      109.27     14.34 o 
  16   3   4       11.57        6.18     12.74 o 
  17   3   4        0.31        3.14     10.34 o 
 -16   4   4       13.34        0.71     10.19 o 
 -15   4   4        0.00        1.51     10.03 o 
 -14   4   4        0.01        1.41      9.57 o 
 -13   4   4        9.06       20.64      9.40 o 
 -12   4   4        0.12        6.55      9.71 o 
 -11   4   4       97.56       83.51     12.27 o 
 -10   4   4      319.34      361.78     18.72 o 
  -9   4   4        0.02        8.86      9.21 o 
  -8   4   4      403.42      416.46     18.81 o 
  -7   4   4      234.23      242.01     12.98 o 
  -6   4   4      258.53      321.54     13.62 o 
  -5   4   4       12.19       20.22      7.12 o 
  -4   4   4      893.30      874.53     21.21 o 
  -3   4   4       86.15       88.24      8.26 o 
  -2   4   4      139.28      167.07     10.24 o 
  -1   4   4      450.77      451.59     15.90 o 
   0   4   4      189.91      183.86      9.59 o 
   1   4   4       73.28       81.34      8.80 o 
   2   4   4       20.01       25.05      6.50 o 
   3   4   4     1785.73     1833.02     27.89 o 
   4   4   4      383.09      342.62     14.88 o 
   5   4   4      267.32      195.95     12.61 o 
   6   4   4      138.50      135.20     10.81 o 
   7   4   4        6.33       15.27      7.81 o 
   8   4   4       63.20       51.60     10.71 o 
   9   4   4       87.64      102.59     11.63 o 
  10   4   4       82.82       75.92     11.23 o 
  11   4   4       43.63       57.09     11.12 o 
  12   4   4        0.23        1.33      9.79 o 
  13   4   4       15.15       12.91     10.39 o 
  14   4   4      110.38      131.26     14.43 o 
  15   4   4        1.88        4.62     10.54 o 
  16   4   4        3.85        0.79     11.11 o 
 -15   5   4       12.06       19.22      8.95 o 
 -14   5   4        9.50       13.08     10.06 o 
 -13   5   4        0.38        4.98     10.86 o 
 -12   5   4        1.90       17.89      8.95 o 
 -11   5   4        0.11        6.58      9.28 o 
 -10   5   4      107.27       94.05     12.53 o 
  -9   5   4       14.99        8.50      9.69 o 
  -8   5   4       47.84       41.93     10.50 o 
  -7   5   4       27.23       30.33      8.62 o 
  -6   5   4        3.58        5.59      8.18 o 
  -5   5   4        1.25        0.00      6.33 o 
  -4   5   4       78.07       92.38      9.99 o 
  -3   5   4      259.96      241.36     13.65 o 
  -2   5   4       61.01       58.56     11.19 o 
  -1   5   4      157.07      187.57     12.57 o 
   0   5   4      167.02      171.33     16.40 o 
   1   5   4        4.17        6.34      6.34 o 
   2   5   4        0.02       12.35      5.78 o 
   3   5   4       11.55        2.83      7.39 o 
   4   5   4      271.52      236.05     12.79 o 
   5   5   4       20.32       38.14      7.97 o 
   6   5   4      161.45      175.23     13.07 o 
   7   5   4      178.06      155.99     13.25 o 
   8   5   4       13.52       22.10      9.51 o 
   9   5   4        0.99        9.28      9.28 o 
  10   5   4        1.50       20.66      8.69 o 
  11   5   4       27.42       40.11      9.54 o 
  12   5   4       34.65       40.50     11.97 o 
  13   5   4      131.11      139.61     15.28 o 
  14   5   4       13.22       25.11     11.25 o 
  15   5   4        0.52       11.74     11.74 o 
 -14   6   4        3.23        1.51      8.54 o 
 -13   6   4        0.17        2.23      8.57 o 
 -12   6   4        3.25        7.22      9.18 o 
 -11   6   4        4.15        0.00      8.72 o 
 -10   6   4        1.40        4.16      9.52 o 
  -9   6   4       39.63       45.82     10.58 o 
  -8   6   4        2.51        0.00      8.54 o 
  -7   6   4       37.24       62.64     10.68 o 
  -6   6   4       44.17       44.28     10.27 o 
  -5   6   4       34.12       40.13      9.70 o 
  -4   6   4       11.82        9.07      7.79 o 
  -3   6   4       11.29        8.10      7.57 o 
  -2   6   4      132.96      163.59     13.74 o 
  -1   6   4      111.30      111.62     12.65 o 
   0   6   4      223.44      201.03     18.33 o 
   1   6   4        0.69        0.52      7.79 o 
   2   6   4       74.08       63.39     10.65 o 
   3   6   4       92.59       82.13     11.11 o 
   4   6   4      405.90      385.18     18.33 o 
   5   6   4       19.56       12.65      9.18 o 
   6   6   4        8.32        8.82      9.64 o 
   7   6   4        1.53        3.07      8.97 o 
   8   6   4      109.91      108.37     12.76 o 
   9   6   4       44.48       58.58     11.65 o 
  10   6   4        2.41       11.62      8.83 o 
  11   6   4        3.36        4.93      9.86 o 
  12   6   4        0.73       11.01      9.90 o 
  13   6   4        9.56       25.49     11.14 o 
  14   6   4       16.34        0.75     12.77 o 
 -12   7   4        2.45       10.66      8.81 o 
 -11   7   4        0.30       10.77     10.77 o 
 -10   7   4       13.39       16.45     10.30 o 
  -9   7   4        3.61       21.18      8.89 o 
  -8   7   4        0.43        6.40      9.29 o 
  -7   7   4       28.83       24.84     10.11 o 
  -6   7   4       65.26       65.47     11.55 o 
  -5   7   4        4.11       15.99      8.79 o 
  -4   7   4       38.65       67.82     10.99 o 
  -3   7   4        2.90        4.75      9.58 o 
  -2   7   4        1.64        5.48      8.95 o 
  -1   7   4       53.07       45.87     12.71 o 
   0   7   4       74.20       77.07     13.13 o 
   1   7   4      150.54      138.89     14.16 o 
   2   7   4       21.65        5.72     10.61 o 
   3   7   4       71.94       73.34     11.95 o 
   4   7   4        1.88        3.79     10.10 o 
   5   7   4      118.57      110.14     14.09 o 
   6   7   4       16.43       20.54      6.23 o 
   7   7   4       20.58       23.83     10.36 o 
   8   7   4        3.43        9.47      8.50 o 
   9   7   4        6.67        6.94      9.71 o 
  10   7   4        0.02        9.18      7.97 o 
  11   7   4        1.92        4.35      9.82 o 
  12   7   4        3.41        9.54     10.00 o 
 -10   8   4        5.31       23.19     10.36 o 
  -9   8   4        0.03       10.02     10.02 o 
  -8   8   4        0.27        3.17     10.71 o 
  -7   8   4       22.43        3.07     10.45 o 
  -6   8   4        3.38        0.72     10.48 o 
  -5   8   4       20.73        8.34     10.80 o 
  -4   8   4       16.49       15.46      4.78 o 
  -3   8   4       22.35       25.17     11.56 o 
  -2   8   4        3.54        0.77     10.19 o 
  -1   8   4       37.89       26.29     11.17 o 
   0   8   4        1.17        8.48      8.87 o 
   1   8   4        0.06       10.77     10.77 o 
   2   8   4       17.80        5.68     13.13 o 
   3   8   4        0.57        9.74     10.51 o 
   4   8   4        4.03       24.24      8.94 o 
   5   8   4        6.64        2.72      9.51 o 
   6   8   4        3.54        0.71      8.74 o 
   7   8   4        4.10        0.69      9.26 o 
   8   8   4        0.07       11.15      8.31 o 
   9   8   4       33.50       18.25     10.66 o 
  -6   9   4        9.97        0.00     11.15 o 
  -5   9   4        0.59        1.60     10.88 o 
  -4   9   4        5.97        4.87     10.36 o 
  -3   9   4        3.66       14.54     10.32 o 
  -2   9   4        8.12        0.00     12.54 o 
  -1   9   4        7.50       15.88     11.21 o 
   0   9   4       53.35       54.23      9.66 o 
   1   9   4       17.47       22.05     11.14 o 
   2   9   4        4.35        8.95     10.17 o 
   3   9   4        5.19       10.28     10.49 o 
   4   9   4        0.25       12.26      9.67 o 
   5   9   4       25.17       19.92     10.38 o 
   6   9   4       15.85        4.94     10.64 o 
 -18   1   5        0.00        2.43      9.22 o 
 -17   1   5        1.78        1.56      9.22 o 
 -16   1   5        0.00       10.95     10.95 o 
 -15   1   5       97.72       88.47     14.60 o 
 -14   1   5        2.74        9.08     10.36 o 
 -13   1   5        0.30       18.86     10.60 o 
 -12   1   5       17.67       20.41      7.86 o 
 -11   1   5       26.69       50.14     10.01 o 
 -10   1   5        2.25       15.04      6.37 o 
  -9   1   5      520.69      472.48     16.91 o 
  -8   1   5       30.05       48.44      7.35 o 
  -7   1   5      463.44      539.86     16.39 o 
  -6   1   5        2.55       22.97      5.34 o 
  -5   1   5      359.81      364.47     12.41 o 
  -4   1   5     1060.69      830.88     15.48 o 
  -3   1   5     1114.69      896.01     15.21 o 
  -2   1   5       88.09       86.65      3.18 o 
  -1   1   5     1091.63     1059.89     16.24 o 
   0   1   5      790.57      857.25     25.89 o 
   1   1   5      238.68      254.11      9.32 o 
   2   1   5     1797.64     1722.59     18.03 o 
   3   1   5       14.34        4.35      6.04 o 
   4   1   5        0.81       13.90      5.47 o 
   5   1   5        2.89        6.64      4.85 o 
   6   1   5      426.40      458.81     13.16 o 
   7   1   5      105.63      135.61      9.71 o 
   8   1   5       70.68       61.32      8.15 o 
   9   1   5       62.70       65.90     10.39 o 
  10   1   5       69.29       71.22      9.97 o 
  11   1   5      142.49      135.57     12.98 o 
  12   1   5       37.86       30.56      9.48 o 
  13   1   5       28.52       18.96      9.97 o 
  14   1   5        0.30       10.32     10.32 o 
  15   1   5        6.44        8.72     10.23 o 
  16   1   5        6.87       18.91     11.14 o 
  17   1   5        0.26       10.86     11.67 o 
 -17   2   5        0.88        0.76     10.27 o 
 -16   2   5        0.36        9.41     10.70 o 
 -15   2   5        0.25       18.03      9.76 o 
 -14   2   5       22.75       16.38     10.46 o 
 -13   2   5       32.55       32.18      9.97 o 
 -12   2   5      274.62      262.76     17.18 o 
 -11   2   5        1.70       11.59      8.91 o 
 -10   2   5        0.19        0.53      7.86 o 
  -9   2   5       33.72       31.26      7.51 o 
  -8   2   5       25.86       17.81      7.04 o 
  -7   2   5      273.69      276.78     13.12 o 
  -6   2   5      215.77      261.86     12.00 o 
  -5   2   5       72.70       79.43      7.81 o 
  -4   2   5      334.91      251.68     10.93 o 
  -3   2   5        6.90        6.17      4.52 o 
  -2   2   5       31.60       22.76      4.79 o 
  -1   2   5       19.00       21.04      4.48 o 
   0   2   5        5.13        0.96      4.55 o 
   1   2   5     2602.02     2599.71     27.36 o 
   2   2   5     3168.87     3292.12     31.70 o 
   3   2   5      182.77      191.65      8.89 o 
   4   2   5      116.53      133.49      9.39 o 
   5   2   5      570.15      526.27     15.98 o 
   6   2   5       48.57      133.90      6.71 o 
   7   2   5      428.02      426.28     15.85 o 
   8   2   5       26.46       20.14      7.89 o 
   9   2   5       28.00       53.39      9.10 o 
  10   2   5        1.92        6.05      8.41 o 
  11   2   5       81.20       76.48     11.20 o 
  12   2   5      111.28       88.37     12.75 o 
  13   2   5       60.48       65.61     12.60 o 
  14   2   5        1.93        1.39      9.99 o 
  15   2   5      177.93      172.97     16.62 o 
  16   2   5      102.16       70.87     16.44 o 
  17   2   5       15.51        8.60     11.55 o 
 -17   3   5        6.04        4.00     11.33 o 
 -16   3   5       24.32       30.28     11.50 o 
 -15   3   5       31.97       12.80     11.69 o 
 -14   3   5       21.02       39.77     10.17 o 
 -13   3   5       17.41        1.36     10.25 o 
 -12   3   5      115.78       99.86     14.24 o 
 -11   3   5        0.03        7.35      9.44 o 
 -10   3   5       56.42       60.74      9.87 o 
  -9   3   5      137.05      173.07     12.67 o 
  -8   3   5      139.33      137.71     11.74 o 
  -7   3   5      116.46      103.34     11.94 o 
  -6   3   5        0.46        3.39      5.71 o 
  -5   3   5      754.48      688.13     18.41 o 
  -4   3   5      701.03      809.53     19.55 o 
  -3   3   5      113.08      110.90     11.75 o 
  -2   3   5      998.64     1046.92     22.63 o 
  -1   3   5       14.76       14.22      5.00 o 
   0   3   5      446.58      358.94      9.88 o 
   1   3   5      378.55      351.21     13.83 o 
   2   3   5      345.93      317.21     10.83 o 
   3   3   5      109.73      114.22      8.23 o 
   4   3   5      349.11      310.21     12.80 o 
   5   3   5      191.42      195.76     12.73 o 
   6   3   5      371.19      337.72     14.59 o 
   7   3   5        1.98       11.78      7.21 o 
   8   3   5      419.68      427.80     17.64 o 
   9   3   5      142.72      115.56     12.85 o 
  10   3   5       21.52       42.16      9.30 o 
  11   3   5        3.37        8.77      9.29 o 
  12   3   5        0.19        3.31      8.81 o 
  13   3   5       16.43       21.83     10.96 o 
  14   3   5       61.61       67.83     12.42 o 
  15   3   5        0.01       11.57     11.57 o 
  16   3   5        8.44        2.37     11.25 o 
 -16   4   5        0.04        7.62      9.62 o 
 -15   4   5        2.45        5.25      9.38 o 
 -14   4   5       20.37       33.58      9.77 o 
 -13   4   5       57.32       49.95     11.94 o 
 -12   4   5      119.10      140.72     12.01 o 
 -11   4   5       97.27      108.99     13.61 o 
 -10   4   5      486.17      530.88     21.75 o 
  -9   4   5      363.10      355.77     18.38 o 
  -8   4   5      618.54      661.72     22.63 o 
  -7   4   5       27.18       34.02      8.08 o 
  -6   4   5      117.83      119.10     10.89 o 
  -5   4   5      389.01      385.59     15.13 o 
  -4   4   5        1.99        0.86      5.56 o 
  -3   4   5       40.60       33.62      7.15 o 
  -2   4   5        7.24        1.25      6.92 o 
  -1   4   5     1894.57     1993.87     29.84 o 
   0   4   5      533.79      503.05     11.69 o 
   1   4   5       32.13       21.43      6.16 o 
   2   4   5        1.52        2.41      5.68 o 
   3   4   5       57.54       69.84      8.57 o 
   4   4   5       39.02       38.20      7.88 o 
   5   4   5     1450.24     1601.37     28.13 o 
   6   4   5       31.98       29.64      8.76 o 
   7   4   5       28.33       32.58      8.77 o 
   8   4   5        2.85        3.35      8.76 o 
   9   4   5       15.38       10.61      8.38 o 
  10   4   5       58.32       60.77     10.45 o 
  11   4   5       16.48       26.54     10.08 o 
  12   4   5        0.33        0.74      9.50 o 
  13   4   5       86.02       67.32     13.93 o 
  14   4   5        3.16        8.33     11.45 o 
  15   4   5        1.90       11.79     11.79 o 
 -15   5   5       13.75        8.93      9.14 o 
 -14   5   5       22.35       50.86     10.64 o 
 -13   5   5       29.52       24.57     11.04 o 
 -12   5   5       18.62       11.91     10.41 o 
 -11   5   5       67.78       62.56     11.21 o 
 -10   5   5        6.57        2.00     11.07 o 
  -9   5   5       40.16       37.74     10.94 o 
  -8   5   5      143.41      151.63     13.23 o 
  -7   5   5      226.94      235.84     14.91 o 
  -6   5   5      102.71      122.66     11.19 o 
  -5   5   5        0.18        3.51      9.94 o 
  -4   5   5      187.69      191.89     12.47 o 
  -3   5   5      552.53      562.74     20.02 o 
  -2   5   5      232.16      231.94     14.53 o 
  -1   5   5       19.27       16.86      5.13 o 
   0   5   5        6.71        6.16      1.76 o 
   1   5   5        2.78        2.41      7.34 o 
   2   5   5      375.17      394.70     16.30 o 
   3   5   5      346.28      299.20     14.63 o 
   4   5   5       81.91       71.84     10.47 o 
   5   5   5      222.73      221.94     14.36 o 
   6   5   5      398.70      393.42     18.40 o 
   7   5   5        2.45        0.58      8.91 o 
   8   5   5      266.03      219.46     16.35 o 
   9   5   5      168.40      177.32     14.67 o 
  10   5   5      110.15       96.56     12.98 o 
  11   5   5       23.97       18.16     10.44 o 
  12   5   5        1.14        5.12     10.54 o 
  13   5   5      106.87       99.25     14.90 o 
  14   5   5        0.56       24.67     10.72 o 
 -14   6   5        4.24       11.86      7.88 o 
 -13   6   5        8.27       14.10      9.12 o 
 -12   6   5       54.12       41.88     11.72 o 
 -11   6   5       25.92       17.39     11.48 o 
 -10   6   5       16.84       23.99      9.92 o 
  -9   6   5       14.91       17.81      9.72 o 
  -8   6   5       36.96       40.25      9.59 o 
  -7   6   5       67.92       49.22     11.50 o 
  -6   6   5       20.70        3.62     10.11 o 
  -5   6   5       86.62       74.16     11.32 o 
  -4   6   5       31.87       24.22      9.17 o 
  -3   6   5        2.25        9.52      7.21 o 
  -2   6   5        5.10        1.21      9.01 o 
  -1   6   5       72.69       78.04     11.44 o 
   0   6   5      604.98      620.70     36.90 o 
   1   6   5      157.80      154.86     13.05 o 
   2   6   5       13.60       15.73      8.62 o 
   3   6   5       58.36       76.86     11.43 o 
   4   6   5      172.51      154.36     14.57 o 
   5   6   5       88.49       82.69     11.08 o 
   6   6   5       84.24       59.10     12.63 o 
   7   6   5      168.18      149.72     14.83 o 
   8   6   5       46.26       22.64     11.28 o 
   9   6   5        1.93        4.67     10.52 o 
  10   6   5        3.50       10.80     10.80 o 
  11   6   5        0.02        7.20      9.98 o 
  12   6   5       98.14       90.54     12.76 o 
  13   6   5        7.20       11.04     11.04 o 
 -12   7   5        0.67        0.00     10.30 o 
 -11   7   5       10.18        0.00     10.07 o 
 -10   7   5       31.52       51.49     10.07 o 
  -9   7   5       70.25       66.92     11.04 o 
  -8   7   5        7.54        6.52     10.41 o 
  -7   7   5        2.25       23.15      8.65 o 
  -6   7   5        1.30        8.15     10.33 o 
  -5   7   5       27.20       49.85     10.59 o 
  -4   7   5      299.56      292.90     18.26 o 
  -3   7   5      164.03      166.29     15.46 o 
  -2   7   5        0.76        3.51      9.38 o 
  -1   7   5       27.80       40.35     10.34 o 
   0   7   5      212.59      230.83     11.79 o 
   1   7   5       98.48       91.33     13.96 o 
   2   7   5        0.26        8.29     10.10 o 
   3   7   5       13.41       16.57     10.14 o 
   4   7   5      160.22      170.74     14.90 o 
   5   7   5       13.08        3.25     10.99 o 
   6   7   5       28.71       25.51     10.47 o 
   7   7   5        0.46        3.36      9.47 o 
   8   7   5       32.61       51.87      9.95 o 
   9   7   5       27.93        7.67     10.53 o 
  10   7   5       10.91       29.24     10.00 o 
  11   7   5        0.06       10.32     10.32 o 
  -9   8   5        0.17        1.63      9.27 o 
  -8   8   5        3.19        6.29      9.48 o 
  -7   8   5       41.61       41.74     11.55 o 
  -6   8   5       33.57       60.17     11.50 o 
  -5   8   5        0.35        1.52      9.20 o 
  -4   8   5        1.08        0.73      9.27 o 
  -3   8   5        0.27        7.64     10.23 o 
  -2   8   5        2.17        5.34     10.07 o 
  -1   8   5        6.58       18.02     10.23 o 
   0   8   5       39.10       36.67      9.88 o 
   1   8   5       44.62       51.64     11.79 o 
   2   8   5       31.03       29.59      9.23 o 
   3   8   5        3.25        4.82     10.02 o 
   4   8   5       22.92       17.89     11.15 o 
   5   8   5       10.33       20.61      9.20 o 
   6   8   5       19.49       40.53      9.38 o 
   7   8   5       17.98       24.18      9.39 o 
   8   8   5        0.00       13.20      8.33 o 
   9   8   5        0.18        7.01      7.96 o 
  -5   9   5        1.87        2.44      9.98 o 
  -4   9   5        3.94       11.42     11.42 o 
  -3   9   5       10.55        4.03     10.56 o 
  -2   9   5        6.62       27.11     10.05 o 
  -1   9   5        8.16        1.59     10.63 o 
   0   9   5        3.88        5.72      6.91 o 
   1   9   5        0.60        0.00      9.93 o 
   2   9   5        0.05       10.13     10.13 o 
   3   9   5        9.68       10.07     10.21 o 
   4   9   5        5.43        2.16      9.74 o 
   5   9   5        4.61        8.39      8.51 o 
 -17   0   6       18.82       15.79     11.77 o 
 -16   0   6       68.12       48.02     13.23 o 
 -15   0   6       81.92       80.01     13.41 o 
 -14   0   6        1.08        6.18      8.68 o 
 -13   0   6        2.31        7.02      7.94 o 
 -12   0   6       83.41       84.16     12.82 o 
 -11   0   6      109.45      106.63     12.05 o 
 -10   0   6       44.35       55.58      7.77 o 
  -9   0   6      271.35      253.26     15.65 o 
  -8   0   6     1345.85     1581.01     26.62 o 
  -7   0   6      439.86      514.92     15.87 o 
  -6   0   6      314.93      244.83     11.32 o 
  -5   0   6     5478.37     5818.68     41.74 o 
  -4   0   6       34.14       55.15      5.71 o 
  -3   0   6      198.56      229.33     10.76 o 
  -2   0   6      171.31      197.52      6.28 o 
  -1   0   6      229.57      171.82      6.08 o 
   0   0   6       27.25       34.77      8.96 o 
   1   0   6      811.84      765.06     13.69 o 
   2   0   6    11090.45    10545.08     55.21 o 
   3   0   6     2861.94     3107.73     40.12 o 
   4   0   6     3525.37     4010.89     36.89 o 
   5   0   6      685.95      624.07     17.37 o 
   6   0   6       87.91       83.22     11.16 o 
   7   0   6      376.10      413.34     15.56 o 
   8   0   6      248.07      204.68     12.10 o 
   9   0   6       53.94       48.48      9.52 o 
  10   0   6      180.34      166.85     12.41 o 
  11   0   6        6.96        1.74      9.04 o 
  12   0   6       61.63       75.16     11.44 o 
  13   0   6       28.11       30.86     10.17 o 
  14   0   6       24.87       25.37      9.64 o 
  15   0   6       20.59       16.18      9.86 o 
  16   0   6        0.04       14.43      9.50 o 
  17   0   6        5.19        7.78     11.25 o 
 -17   1   6        0.76        4.03     10.53 o 
 -16   1   6        3.28       10.70     10.70 o 
 -15   1   6        0.69        9.06     10.15 o 
 -14   1   6       77.33       98.56     11.77 o 
 -13   1   6       28.17       40.87     10.65 o 
 -12   1   6      186.42      190.15     15.86 o 
 -11   1   6       48.04       67.29     10.61 o 
 -10   1   6       14.36       17.40      7.68 o 
  -9   1   6      459.04      489.33     18.13 o 
  -8   1   6      382.40      345.16     14.77 o 
  -7   1   6        0.61        6.33      6.33 o 
  -6   1   6      532.85      475.40     15.32 o 
  -5   1   6     1368.05     1412.91     22.50 o 
  -4   1   6      567.26      497.48     13.94 o 
  -3   1   6      257.14      284.09      8.74 o 
  -2   1   6     2038.60     2042.77     23.70 o 
  -1   1   6      993.77     1020.94     17.97 o 
   0   1   6      502.53      444.06     21.88 o 
   1   1   6      103.69       84.51      7.11 o 
   2   1   6      901.77      988.12     17.69 o 
   3   1   6        8.28        3.18      5.39 o 
   4   1   6      438.58      416.80     15.72 o 
   5   1   6     2673.03     2731.24     32.58 o 
   6   1   6     2058.49     2174.38     31.28 o 
   7   1   6      182.83      183.21     12.12 o 
   8   1   6       14.24       21.15      6.92 o 
   9   1   6       11.59       12.50      8.04 o 
  10   1   6      157.59      168.43     12.11 o 
  11   1   6      116.22      109.69     11.43 o 
  12   1   6        2.30        4.55      9.52 o 
  13   1   6       48.86       30.72     12.58 o 
  14   1   6       16.92       12.23     10.94 o 
  15   1   6        9.63       10.46     10.06 o 
  16   1   6       17.98       10.74     12.40 o 
  17   1   6        4.70       14.12     11.36 o 
 -17   2   6       19.05       17.90     11.00 o 
 -16   2   6       49.14       69.94     13.17 o 
 -15   2   6       53.80       36.06     12.43 o 
 -14   2   6        1.33        2.90     10.82 o 
 -13   2   6       13.32       16.53      9.57 o 
 -12   2   6        7.56        5.21      9.43 o 
 -11   2   6       15.38       12.09      9.60 o 
 -10   2   6      143.85      136.22     12.30 o 
  -9   2   6      240.27      215.26     13.73 o 
  -8   2   6      481.31      504.66     17.44 o 
  -7   2   6        0.40        1.34      6.02 o 
  -6   2   6      490.53      627.96     18.26 o 
  -5   2   6      303.31      285.79     12.39 o 
  -4   2   6      177.43      218.36     10.36 o 
  -3   2   6      337.87      344.97     10.47 o 
  -2   2   6     1423.29     1601.55     22.88 o 
  -1   2   6     1446.58     1353.82     21.55 o 
   0   2   6       35.86       38.24      4.85 o 
   1   2   6      529.20      439.75     13.97 o 
   2   2   6     1984.23     1792.11     25.44 o 
   3   2   6      414.23      451.27     14.63 o 
   4   2   6      101.47       93.60      8.42 o 
   5   2   6      134.91      137.62      9.68 o 
   6   2   6      305.99      273.66     16.00 o 
   7   2   6        0.32        6.15      7.33 o 
   8   2   6      234.20      234.60     14.65 o 
   9   2   6      193.21      221.45     13.56 o 
  10   2   6      411.28      489.72     20.66 o 
  11   2   6       13.63        6.88      9.67 o 
  12   2   6        0.16        1.97      9.85 o 
  13   2   6      153.79      143.84     15.32 o 
  14   2   6      123.12      112.46     13.88 o 
  15   2   6       45.51       58.68     11.95 o 
  16   2   6        0.29        3.95     10.86 o 
 -17   3   6        4.70        5.60      9.55 o 
 -16   3   6       30.32       12.60     10.85 o 
 -15   3   6        0.27        3.81      9.60 o 
 -14   3   6        3.37        7.39     10.02 o 
 -13   3   6      108.87      106.47     14.23 o 
 -12   3   6      344.24      306.54     18.02 o 
 -11   3   6      275.11      248.96     17.56 o 
 -10   3   6      292.06      315.26     17.35 o 
  -9   3   6        3.69        3.88      8.44 o 
  -8   3   6        1.01       15.87      6.08 o 
  -7   3   6      533.65      515.65     18.69 o 
  -6   3   6      326.64      306.88     15.49 o 
  -5   3   6        0.55        6.74      5.53 o 
  -4   3   6       34.25       54.84      7.34 o 
  -3   3   6       75.50       84.66      8.28 o 
  -2   3   6     2140.79     2145.90     28.98 o 
  -1   3   6     1195.62     1171.41     21.04 o 
   0   3   6      407.67      371.16     14.30 o 
   1   3   6      339.51      314.25     13.33 o 
   2   3   6       24.17       16.76      5.07 o 
   3   3   6      186.08      165.82     10.54 o 
   4   3   6      195.80      231.85     11.86 o 
   5   3   6        8.99        1.35      7.88 o 
   6   3   6      122.36       99.06     13.77 o 
   7   3   6      354.12      322.27     15.69 o 
   8   3   6       73.50       65.75     10.12 o 
   9   3   6      393.47      461.09     19.21 o 
  10   3   6      107.25       92.72     12.48 o 
  11   3   6       59.55       51.84     11.79 o 
  12   3   6        9.14       13.86     10.39 o 
  13   3   6        2.76        2.14     10.87 o 
  14   3   6        0.14       11.41     11.41 o 
  15   3   6       20.53       22.54     12.15 o 
  16   3   6       18.13       15.00     11.52 o 
 -16   4   6        2.74        0.00     10.20 o 
 -15   4   6        1.20        8.37      9.12 o 
 -14   4   6        0.40       12.60     10.28 o 
 -13   4   6       26.89       37.34     10.63 o 
 -12   4   6       14.64       13.79     10.18 o 
 -11   4   6        7.99       23.74      8.72 o 
 -10   4   6        2.80        4.43     10.15 o 
  -9   4   6      188.17      159.16     14.27 o 
  -8   4   6       54.98       40.85     10.49 o 
  -7   4   6        2.33        3.80      8.48 o 
  -6   4   6       23.27        9.29      8.03 o 
  -5   4   6        1.52       10.46      6.40 o 
  -4   4   6        0.53        1.91      6.71 o 
  -3   4   6        2.07        7.02      7.02 o 
  -2   4   6       58.39       58.69      9.84 o 
  -1   4   6      304.48      302.81     14.17 o 
   0   4   6       61.06       46.12      5.76 o 
   1   4   6       40.78       42.73      7.79 o 
   2   4   6      278.58      329.06     13.95 o 
   3   4   6       62.23       81.51      9.10 o 
   4   4   6       34.53       57.08      8.97 o 
   5   4   6        4.62       13.75      6.57 o 
   6   4   6        0.04        8.83      8.83 o 
   7   4   6       11.76       12.65      8.48 o 
   8   4   6      261.85      246.77     15.90 o 
   9   4   6        0.18       10.39     10.39 o 
  10   4   6      142.97      109.38     13.44 o 
  11   4   6       41.91       20.02     11.82 o 
  12   4   6        2.98        2.87     10.26 o 
  13   4   6        7.60        8.29     10.85 o 
  14   4   6       16.54        5.46     12.37 o 
  15   4   6       11.21        6.30     11.29 o 
 -15   5   6        2.35        1.50      9.46 o 
 -14   5   6        0.38        0.00      8.90 o 
 -13   5   6       37.76       14.64     10.97 o 
 -12   5   6        9.18        5.00     10.37 o 
 -11   5   6        1.44        2.74     10.38 o 
 -10   5   6        4.38       10.09     10.09 o 
  -9   5   6       14.55       21.50     10.32 o 
  -8   5   6        0.35        1.30      9.06 o 
  -7   5   6      126.09      118.93     12.22 o 
  -6   5   6        6.63       14.53      8.57 o 
  -5   5   6        2.01        2.98      0.79 o 
  -4   5   6       44.59       32.52      8.11 o 
  -3   5   6       18.56       10.94      8.51 o 
  -2   5   6        5.17        4.91      6.58 o 
  -1   5   6        4.49        8.80      7.03 o 
   0   5   6        5.83        3.87      5.28 o 
   1   5   6       55.62       57.60      9.44 o 
   2   5   6        3.35        6.52      7.97 o 
   3   5   6       94.80       97.11     10.75 o 
   4   5   6      136.68      146.69     12.79 o 
   5   5   6       43.03       21.30     10.85 o 
   6   5   6      285.90      325.02     16.59 o 
   7   5   6       18.55       14.32      8.90 o 
   8   5   6        2.39        5.64      8.87 o 
   9   5   6       12.08       15.15      9.55 o 
  10   5   6        5.42        2.76      9.03 o 
  11   5   6        0.16        5.04      9.35 o 
  12   5   6        2.23        5.22      9.89 o 
  13   5   6        6.06        9.20     11.31 o 
  14   5   6       30.64       35.98     12.06 o 
 -13   6   6        1.15        5.95      8.67 o 
 -12   6   6        1.53        7.43      9.20 o 
 -11   6   6        0.31        6.59      9.74 o 
 -10   6   6        2.88        3.65      9.86 o 
  -9   6   6        1.37        9.88      9.88 o 
  -8   6   6       81.12       98.87     11.88 o 
  -7   6   6       33.31       43.55     10.10 o 
  -6   6   6       45.51       55.37      9.83 o 
  -5   6   6       43.14       50.31     10.50 o 
  -4   6   6        0.19        1.81      8.22 o 
  -3   6   6        1.10        6.12      9.19 o 
  -2   6   6       10.15        6.98      9.28 o 
  -1   6   6       30.55       17.08     10.01 o 
   0   6   6       22.41       39.77      6.92 o 
   1   6   6        0.52        1.78      8.70 o 
   2   6   6       66.58       63.62     10.08 o 
   3   6   6      194.35      172.87     13.86 o 
   4   6   6        4.30       15.95      9.56 o 
   5   6   6      164.41      174.47     14.43 o 
   6   6   6       23.81       28.54      9.94 o 
   7   6   6       12.71       16.72     10.25 o 
   8   6   6        0.36        5.32      8.52 o 
   9   6   6        0.66        6.87      9.50 o 
  10   6   6        0.63        3.57     10.33 o 
  11   6   6        0.26        6.60     10.91 o 
  12   6   6        1.94        8.28     10.79 o 
  13   6   6        0.20        8.44     10.66 o 
 -11   7   6        2.34       17.01      9.55 o 
 -10   7   6        4.79       20.73      9.13 o 
  -9   7   6        1.17        4.58     11.26 o 
  -8   7   6       17.61       30.31      8.84 o 
  -7   7   6        3.43       11.51      9.92 o 
  -6   7   6       16.40       11.12     10.01 o 
  -5   7   6       34.09        8.18     10.66 o 
  -4   7   6       13.21       11.43     11.43 o 
  -3   7   6        0.03        9.88     10.57 o 
  -2   7   6        2.34        0.00     10.88 o 
  -1   7   6        6.59       10.43     10.00 o 
   0   7   6        2.10       16.38      8.47 o 
   1   7   6       36.12       33.44     11.31 o 
   2   7   6       80.36       81.10     12.82 o 
   3   7   6      149.84      166.14     15.54 o 
   4   7   6        0.01        7.16     10.16 o 
   5   7   6        0.68        9.15      9.22 o 
   6   7   6        2.02        2.67      9.37 o 
   7   7   6        6.98        3.36      9.65 o 
   8   7   6        2.87       12.50      9.78 o 
   9   7   6        0.51        3.53      9.31 o 
  10   7   6        0.05        2.20     10.39 o 
  11   7   6        8.09       25.77     10.35 o 
  -9   8   6        5.02        0.00     10.39 o 
  -8   8   6        0.02        3.94     10.61 o 
  -7   8   6       13.67        7.75     10.67 o 
  -6   8   6        0.06        0.70      8.52 o 
  -5   8   6       22.36       31.07     11.39 o 
  -4   8   6       25.12       37.35     10.91 o 
  -3   8   6       65.99       73.97     14.14 o 
  -2   8   6       45.60       68.45     12.61 o 
  -1   8   6        7.65        0.73     11.08 o 
   0   8   6       79.22       72.44      9.76 o 
   1   8   6        4.90       10.78     10.78 o 
   2   8   6      108.74       97.00     14.30 o 
   3   8   6       15.62        9.69     11.44 o 
   4   8   6        0.90        0.71      9.08 o 
   5   8   6        1.60        0.00      9.53 o 
   6   8   6        0.97       18.50      8.34 o 
   7   8   6       11.69       25.58     10.56 o 
   8   8   6       12.38       18.07      9.84 o 
  -4   9   6        0.67       10.35     10.21 o 
  -3   9   6        1.03        6.38      9.91 o 
  -2   9   6        0.50        1.62      9.78 o 
  -1   9   6        2.88       24.13      9.95 o 
   0   9   6       17.53       20.11      7.64 o 
   1   9   6        3.17       12.57      9.60 o 
   2   9   6        0.04       10.18     10.18 o 
   3   9   6        0.04        7.77      9.52 o 
   4   9   6        4.16       27.84      9.76 o 
 -17   1   7        0.48        9.83      9.45 o 
 -16   1   7        1.52        8.79     10.71 o 
 -15   1   7        5.27       10.78     11.36 o 
 -14   1   7       42.36       38.47     10.06 o 
 -13   1   7       51.01       46.37     10.66 o 
 -12   1   7        0.68        1.93      8.76 o 
 -11   1   7       35.73       44.57      8.99 o 
 -10   1   7       65.84       53.50     10.23 o 
  -9   1   7      168.38      186.71     13.10 o 
  -8   1   7        0.50        2.88      6.63 o 
  -7   1   7        7.32        6.49      6.65 o 
  -6   1   7       19.75       28.95      5.87 o 
  -5   1   7      152.22      179.81      8.32 o 
  -4   1   7     1516.35     1465.43     22.88 o 
  -3   1   7       10.85       12.31      5.19 o 
  -2   1   7       12.82        8.60      2.12 o 
  -1   1   7      148.66      180.99      9.48 o 
   0   1   7     1516.86     1661.64     60.77 o 
   1   1   7     1437.43     1308.56     21.31 o 
   2   1   7     1198.44     1514.69     23.11 o 
   3   1   7     4055.87     4640.85     41.41 o 
   4   1   7     1601.86     1746.84     26.94 o 
   5   1   7      124.82      144.93     11.54 o 
   6   1   7      137.00      141.69     10.87 o 
   7   1   7       69.06      101.53     10.33 o 
   8   1   7       60.10       55.14     10.19 o 
   9   1   7        0.98        9.56      7.76 o 
  10   1   7        3.79        1.26      9.63 o 
  11   1   7      199.92      201.31     16.07 o 
  12   1   7        0.45        6.79      9.38 o 
  13   1   7       56.11       65.60     12.31 o 
  14   1   7        3.49        8.91     11.27 o 
  15   1   7        4.53        8.47     11.98 o 
  16   1   7        0.00       13.37     10.34 o 
 -17   2   7        5.99        5.74      9.92 o 
 -16   2   7        5.93       23.42     11.17 o 
 -15   2   7       70.42       52.40     11.96 o 
 -14   2   7        7.40        1.52     10.64 o 
 -13   2   7       12.98       17.08     11.57 o 
 -12   2   7        1.98        4.02      9.63 o 
 -11   2   7       66.49       56.59     10.78 o 
 -10   2   7      387.39      412.05     18.21 o 
  -9   2   7       22.26        8.19      8.72 o 
  -8   2   7       98.58       81.24      9.61 o 
  -7   2   7        4.93        0.97      7.11 o 
  -6   2   7      117.73      100.49      9.74 o 
  -5   2   7        3.80        2.57      0.70 o 
  -4   2   7       10.02        8.41      5.84 o 
  -3   2   7      193.14      164.40      9.69 o 
  -2   2   7      357.04      377.42     13.58 o 
  -1   2   7        2.79        0.08      6.09 o 
   0   2   7      835.75      944.19     93.94 o 
   1   2   7        5.17        1.70      5.96 o 
   2   2   7       33.59       43.95      6.54 o 
   3   2   7        0.39        4.81      6.08 o 
   4   2   7      486.06      518.13     17.10 o 
   5   2   7       26.93       48.55      8.19 o 
   6   2   7       10.14       24.62      7.26 o 
   7   2   7        4.64        3.66      8.04 o 
   8   2   7      171.28      195.77     13.80 o 
   9   2   7       56.08       50.41     10.43 o 
  10   2   7        6.69       11.19      8.25 o 
  11   2   7        0.52        3.93      9.17 o 
  12   2   7       39.26       32.03     11.02 o 
  13   2   7       52.01       60.51     11.72 o 
  14   2   7        0.79        6.82     10.59 o 
  15   2   7        4.01        0.76     10.75 o 
  16   2   7       18.90       17.39     11.94 o 
 -16   3   7        0.66        0.82      9.93 o 
 -15   3   7       19.82        7.04     11.03 o 
 -14   3   7       44.88       36.24     11.99 o 
 -13   3   7        0.72        1.42     10.25 o 
 -12   3   7       31.74       24.81     11.89 o 
 -11   3   7      368.81      342.00     19.30 o 
 -10   3   7      181.47      189.65     15.04 o 
  -9   3   7      564.22      626.85     22.36 o 
  -8   3   7       45.38       29.76     10.16 o 
  -7   3   7      117.70      125.68     11.83 o 
  -6   3   7       37.95       26.36      8.32 o 
  -5   3   7       72.77       81.21      7.37 o 
  -4   3   7       50.67       35.89      7.06 o 
  -3   3   7      255.81      228.24     12.55 o 
  -2   3   7       31.87       30.24      7.35 o 
  -1   3   7      750.45      701.31     19.04 o 
   0   3   7     1681.12     1794.80    134.63 o 
   1   3   7       50.58       61.44      8.08 o 
   2   3   7     1248.19     1183.98     23.89 o 
   3   3   7        3.41        8.68      6.74 o 
   4   3   7        0.66        2.38      6.80 o 
   5   3   7       20.98       39.20      7.50 o 
   6   3   7       69.29       74.70     11.36 o 
   7   3   7       89.23       69.52     11.02 o 
   8   3   7      123.16      123.88     12.27 o 
   9   3   7      439.82      495.57     20.93 o 
  10   3   7       13.47        1.93     10.32 o 
  11   3   7        6.84        4.12      9.20 o 
  12   3   7        0.42        5.04     10.25 o 
  13   3   7       51.99       74.29     11.42 o 
  14   3   7       39.93       58.03     12.25 o 
  15   3   7        9.39       22.16     10.70 o 
 -15   4   7        5.70        7.71      9.75 o 
 -14   4   7        4.61       17.33      9.73 o 
 -13   4   7       12.89       23.38     10.31 o 
 -12   4   7       20.44       28.15     10.84 o 
 -11   4   7       16.72       17.60     10.49 o 
 -10   4   7      164.19      148.49     14.44 o 
  -9   4   7        3.04       18.45     10.20 o 
  -8   4   7      885.30      838.99     25.67 o 
  -7   4   7       19.02       19.03      9.34 o 
  -6   4   7      437.20      498.80     18.88 o 
  -5   4   7      189.92      146.73     11.90 o 
  -4   4   7        0.49        2.03      6.96 o 
  -3   4   7      776.49      951.90     23.90 o 
  -2   4   7       91.00       66.78      9.23 o 
  -1   4   7      419.76      363.05     18.58 o 
   0   4   7      261.74      266.45      9.68 o 
   1   4   7       14.71       11.13      3.09 o 
   2   4   7      181.68      182.31     12.60 o 
   3   4   7       37.54       39.92      7.90 o 
   4   4   7      451.05      474.48     18.10 o 
   5   4   7      985.42      872.67     25.06 o 
   6   4   7      588.04      593.68     21.85 o 
   7   4   7      109.41      120.05     12.95 o 
   8   4   7       19.86       23.06      9.14 o 
   9   4   7      108.53       87.13     13.53 o 
  10   4   7      106.73       89.35     12.93 o 
  11   4   7       36.19       61.82     11.18 o 
  12   4   7       26.93       21.64     11.14 o 
  13   4   7        4.56        2.28     10.47 o 
  14   4   7        0.00        0.75     11.39 o 
  15   4   7       75.24       70.19     14.45 o 
 -14   5   7       10.88       11.23     10.10 o 
 -13   5   7        3.18        0.73     10.21 o 
 -12   5   7       25.27       38.42     10.93 o 
 -11   5   7      149.47      125.15     13.04 o 
 -10   5   7       71.85       64.85     12.51 o 
  -9   5   7        3.07       12.74      9.17 o 
  -8   5   7        0.23        9.12      9.12 o 
  -7   5   7      129.26      136.21     13.74 o 
  -6   5   7       70.85       89.47     10.17 o 
  -5   5   7      189.37      205.33     14.92 o 
  -4   5   7      107.83      123.84     11.87 o 
  -3   5   7       25.38       26.84      8.29 o 
  -2   5   7       93.82      112.17     11.98 o 
  -1   5   7        3.89        8.08      7.39 o 
   0   5   7      148.79      135.49     11.33 o 
   1   5   7      158.33      142.91     11.69 o 
   2   5   7       82.26       66.93     10.34 o 
   3   5   7        1.62        5.42      7.49 o 
   4   5   7       54.44       58.47     10.17 o 
   5   5   7      167.35      150.50     13.95 o 
   6   5   7       44.61       57.93     10.78 o 
   7   5   7        0.05       15.77      8.59 o 
   8   5   7       53.40       70.63     11.87 o 
   9   5   7       30.38       35.19     10.43 o 
  10   5   7       11.35        0.72     11.58 o 
  11   5   7        0.54        2.93      9.91 o 
  12   5   7       15.79       25.27     10.55 o 
  13   5   7       12.72       25.09     11.06 o 
 -13   6   7        8.26        8.99      9.87 o 
 -12   6   7        6.32        4.45      8.98 o 
 -11   6   7        0.01        5.19      9.40 o 
 -10   6   7        0.12        5.16      9.79 o 
  -9   6   7        6.84       24.68     10.35 o 
  -8   6   7       50.36       32.12     12.53 o 
  -7   6   7      226.75      244.89     18.50 o 
  -6   6   7       47.34       74.55     11.13 o 
  -5   6   7        0.06        0.65      8.15 o 
  -4   6   7       91.86       75.31     11.00 o 
  -3   6   7      241.21      183.83     15.20 o 
  -2   6   7        0.10       20.34      8.23 o 
  -1   6   7        2.59        2.52      8.52 o 
   0   6   7      122.01      130.89      8.98 o 
   1   6   7       63.94       43.81     11.06 o 
   2   6   7       17.13       10.77      9.14 o 
   3   6   7        0.48        9.01      9.01 o 
   4   6   7       33.32       33.52     10.43 o 
   5   6   7      269.34      300.74     18.04 o 
   6   6   7        3.01        8.34      9.77 o 
   7   6   7       19.80       27.32     10.96 o 
   8   6   7       24.73       26.94     10.62 o 
   9   6   7       46.82       49.26     11.12 o 
  10   6   7       25.15        2.93     11.21 o 
  11   6   7        0.15        8.28      9.61 o 
  12   6   7        3.80        3.83     11.63 o 
 -11   7   7        2.91       10.10     10.52 o 
 -10   7   7       72.72       64.58     14.36 o 
  -9   7   7       30.59       47.16     11.20 o 
  -8   7   7        7.29        4.54     10.02 o 
  -7   7   7       39.26       38.88     10.19 o 
  -6   7   7       15.19       12.74      9.69 o 
  -5   7   7        2.18        0.70     10.52 o 
  -4   7   7       78.73       78.22     13.55 o 
  -3   7   7      329.72      334.28     21.05 o 
  -2   7   7       36.10       36.99     10.64 o 
  -1   7   7        1.20        4.22      9.46 o 
   0   7   7       21.63       13.84      7.95 o 
   1   7   7      321.32      299.13     19.57 o 
   2   7   7        6.03        3.98      9.84 o 
   3   7   7      120.61      108.36     13.75 o 
   4   7   7       32.70       45.44     12.00 o 
   5   7   7        3.42        7.31      8.12 o 
   6   7   7       64.87       47.38     11.07 o 
   7   7   7        1.39        7.61      9.83 o 
   8   7   7       38.03       48.79     10.18 o 
   9   7   7       39.75       46.95     12.48 o 
  10   7   7        3.36       10.28      9.74 o 
  -8   8   7        0.43       10.07     10.07 o 
  -7   8   7       42.30       43.51     12.50 o 
  -6   8   7       32.70       19.04     11.33 o 
  -5   8   7        0.60        1.49      9.99 o 
  -4   8   7       11.75        6.83     10.13 o 
  -3   8   7        0.86       10.13     10.13 o 
  -2   8   7       12.30       16.23     11.27 o 
  -1   8   7        1.15        6.05      9.68 o 
   0   8   7       25.29       12.52      8.89 o 
   1   8   7        0.62        3.57     10.56 o 
   2   8   7       17.82       14.75     10.84 o 
   3   8   7        5.60        9.70      9.70 o 
   4   8   7       28.83       15.13     10.74 o 
   5   8   7        5.81        5.48      8.81 o 
   6   8   7       13.66        4.11      9.53 o 
   7   8   7       16.17        0.00      9.94 o 
  -2   9   7        0.76        6.28     10.37 o 
  -1   9   7        0.48        4.59     10.31 o 
   0   9   7        8.02        4.15     10.85 o 
   1   9   7       14.96       21.93      9.12 o 
   2   9   7        0.28       12.15      9.02 o 
 -17   0   8        0.02       12.92      9.25 o 
 -16   0   8        3.83        4.75      1.16 o 
 -15   0   8       82.11       71.00     13.66 o 
 -14   0   8        0.01        0.73      8.94 o 
 -13   0   8       43.46       51.02     10.83 o 
 -12   0   8       94.63       71.81     12.04 o 
 -11   0   8      325.81      349.97     17.83 o 
 -10   0   8      252.10      225.52     14.59 o 
  -9   0   8       12.58       10.30      6.96 o 
  -8   0   8      155.75      148.48     11.68 o 
  -7   0   8       60.44       46.80      7.82 o 
  -6   0   8       87.63       92.60      8.48 o 
  -5   0   8     3413.79     3273.70     36.10 o 
  -4   0   8      761.48      757.58     19.21 o 
  -3   0   8      413.52      352.60     13.05 o 
  -2   0   8     1911.14     2085.26     27.82 o 
  -1   0   8      218.47      205.29     10.61 o 
   0   0   8     3331.25     3342.37    102.69 o 
   1   0   8     4481.66     4831.37     43.09 o 
   2   0   8      720.30      722.31     19.20 o 
   3   0   8     5147.22     5676.55     48.42 o 
   4   0   8     3596.74     3915.62     44.18 o 
   5   0   8      938.05     1021.81     25.38 o 
   6   0   8      619.68      682.06     21.17 o 
   7   0   8      256.16      288.65     15.69 o 
   8   0   8      487.78      493.97     19.71 o 
   9   0   8       34.49       26.60      9.51 o 
  10   0   8       57.53       76.45     11.29 o 
  11   0   8        1.32        6.82     10.11 o 
  12   0   8      180.86      168.38     17.13 o 
  13   0   8       56.39       72.93     13.43 o 
  14   0   8      252.70      253.32     21.17 o 
  15   0   8       80.99       68.68     15.49 o 
  16   0   8       48.97       15.21     13.90 o 
 -17   1   8        0.06        8.27     10.43 o 
 -16   1   8        7.86       15.46      9.81 o 
 -15   1   8       50.73       51.66     12.24 o 
 -14   1   8      135.76      122.37     14.45 o 
 -13   1   8       27.69       17.25     11.24 o 
 -12   1   8       43.22       41.91     10.78 o 
 -11   1   8        2.88        1.93      9.38 o 
 -10   1   8        4.61        0.00      9.58 o 
  -9   1   8      269.18      294.25     15.28 o 
  -8   1   8      233.81      209.65     13.53 o 
  -7   1   8       32.81       17.95      7.17 o 
  -6   1   8       94.37      100.16      9.17 o 
  -5   1   8      222.55      218.45     11.55 o 
  -4   1   8      437.85      411.67     14.74 o 
  -3   1   8     1591.61     1493.74     24.60 o 
  -2   1   8     1807.27     1934.59     27.61 o 
  -1   1   8      114.20      101.51      8.93 o 
   0   1   8       23.33       18.46      5.70 o 
   1   1   8      261.16      320.90     12.91 o 
   2   1   8      425.77      440.00     15.73 o 
   3   1   8     1476.16     1465.62     25.64 o 
   4   1   8        7.62        5.21      7.18 o 
   5   1   8      508.47      560.35     19.12 o 
   6   1   8       10.19       11.47      8.07 o 
   7   1   8       19.45       31.61      8.64 o 
   8   1   8       47.32       53.18     10.16 o 
   9   1   8        0.43        9.17      7.26 o 
  10   1   8      184.29      204.58     15.40 o 
  11   1   8      372.83      374.72     20.65 o 
  12   1   8       30.12       10.04     12.44 o 
  13   1   8        7.97       15.65     11.08 o 
  14   1   8       50.17       42.40     13.54 o 
  15   1   8       14.37        3.98     11.24 o 
  16   1   8       25.25       37.53     11.40 o 
 -16   2   8        6.05       12.63     12.63 o 
 -15   2   8        0.90        6.35     10.78 o 
 -14   2   8        0.53        9.90      9.90 o 
 -13   2   8       59.40       61.05     12.45 o 
 -12   2   8       19.49       25.85      9.98 o 
 -11   2   8       15.72       12.56     10.01 o 
 -10   2   8      374.52      366.37     19.04 o 
  -9   2   8        5.56        5.25      8.36 o 
  -8   2   8        8.86        7.66      7.93 o 
  -7   2   8      823.15      862.98     23.86 o 
  -6   2   8       84.31       85.65      9.39 o 
  -5   2   8        4.64        3.51      1.01 o 
  -4   2   8        0.53        9.63      5.29 o 
  -3   2   8      119.53      112.71      9.50 o 
  -2   2   8       93.57       98.48      9.00 o 
  -1   2   8      261.75      236.32     12.65 o 
   0   2   8        0.10        1.58      4.06 o 
   1   2   8      406.03      401.06     12.89 o 
   2   2   8      314.92      285.96     12.87 o 
   3   2   8      100.51      111.75      9.50 o 
   4   2   8       30.76       35.62      7.94 o 
   5   2   8        8.67        7.65      7.65 o 
   6   2   8      159.66      164.07     13.19 o 
   7   2   8       77.77      100.41     10.74 o 
   8   2   8       89.42       93.96     12.03 o 
   9   2   8      131.84      121.36     13.79 o 
  10   2   8       71.33       72.30     13.04 o 
  11   2   8        2.11       18.78      9.74 o 
  12   2   8       20.49       22.56     11.20 o 
  13   2   8       30.55       33.27     11.75 o 
  14   2   8       34.95       13.26     11.60 o 
  15   2   8        1.81       12.17     12.17 o 
 -16   3   8       14.97       20.14     10.29 o 
 -15   3   8        0.33        0.37      8.89 o 
 -14   3   8       24.15       30.03     10.59 o 
 -13   3   8       15.89        5.91     11.32 o 
 -12   3   8        3.61        8.55      9.06 o 
 -11   3   8        4.96       10.22     10.22 o 
 -10   3   8      155.83      176.54     15.00 o 
  -9   3   8       38.05       29.78     11.38 o 
  -8   3   8      113.82       86.37     11.79 o 
  -7   3   8      700.29      770.31     23.44 o 
  -6   3   8      881.09     1014.52     25.96 o 
  -5   3   8       15.77       20.62      7.64 o 
  -4   3   8       92.82       83.34      9.23 o 
  -3   3   8        1.10        9.09      5.37 o 
  -2   3   8      288.35      230.65     13.14 o 
  -1   3   8       10.92        1.30      6.80 o 
   0   3   8        1.29        0.81      4.59 o 
   1   3   8      133.30      131.05     11.08 o 
   2   3   8        2.30        6.78      6.69 o 
   3   3   8      104.55       87.80      9.74 o 
   4   3   8      323.51      324.94     15.58 o 
   5   3   8       77.02       82.21     10.89 o 
   6   3   8      289.00      314.53     16.98 o 
   7   3   8      346.57      389.15     18.83 o 
   8   3   8        1.06        8.19      9.63 o 
   9   3   8      312.86      332.86     19.62 o 
  10   3   8       60.91       44.25     11.95 o 
  11   3   8       22.35       30.32     10.93 o 
  12   3   8       12.94        5.24     11.14 o 
  13   3   8        2.12       10.04     11.16 o 
  14   3   8        4.82        4.76     11.30 o 
  15   3   8        0.53       11.16     11.16 o 
 -15   4   8        0.01        3.13      9.93 o 
 -14   4   8       11.49       10.69     10.32 o 
 -13   4   8        0.00       11.48     11.48 o 
 -12   4   8        3.76        3.57      9.83 o 
 -11   4   8       37.76       36.04     10.85 o 
 -10   4   8       63.62       55.17     11.12 o 
  -9   4   8      247.02      205.86     15.83 o 
  -8   4   8      188.54      217.95     15.96 o 
  -7   4   8        4.26        3.46      8.78 o 
  -6   4   8       83.33       83.96     11.01 o 
  -5   4   8       19.32       28.90      9.24 o 
  -4   4   8      156.52      131.43     11.66 o 
  -3   4   8      219.79      222.24     13.98 o 
  -2   4   8       63.83       61.41      9.70 o 
  -1   4   8        0.38        2.04      7.71 o 
   0   4   8      177.10      185.65      9.68 o 
   1   4   8        1.27        6.42      7.15 o 
   2   4   8       58.31       37.74     10.00 o 
   3   4   8       52.45       52.78      9.31 o 
   4   4   8       60.81       62.85     10.43 o 
   5   4   8      289.94      276.04     16.55 o 
   6   4   8      225.04      174.28     15.91 o 
   7   4   8      135.34      137.30     12.71 o 
   8   4   8       29.41       36.51     10.39 o 
   9   4   8       31.29       38.08     11.03 o 
  10   4   8       14.01       12.27     10.74 o 
  11   4   8        3.68        2.23     11.41 o 
  12   4   8       12.32       39.38     11.72 o 
  13   4   8        0.08        7.88     11.05 o 
  14   4   8        0.01       10.81     10.81 o 
 -14   5   8        4.64        5.24      9.39 o 
 -13   5   8       37.49       28.24      9.84 o 
 -12   5   8        5.33        3.64      9.57 o 
 -11   5   8       21.73       10.74      9.82 o 
 -10   5   8        0.01       10.34     10.34 o 
  -9   5   8        0.63       10.26     10.26 o 
  -8   5   8       49.81       35.13     10.49 o 
  -7   5   8        2.45       11.06      9.11 o 
  -6   5   8       22.56       11.47      9.74 o 
  -5   5   8       23.51       25.14      8.81 o 
  -4   5   8       57.25       59.77     11.50 o 
  -3   5   8       12.61       10.30      7.94 o 
  -2   5   8        0.00        4.24      7.85 o 
  -1   5   8       16.44       20.26      8.60 o 
   0   5   8       19.11       44.03     11.25 o 
   1   5   8       30.55       38.54      8.35 o 
   2   5   8       79.16       48.94      9.82 o 
   3   5   8       32.59       31.23      9.38 o 
   4   5   8        1.45        1.85      0.49 o 
   5   5   8       79.35       87.39     11.62 o 
   6   5   8      119.57      117.95     12.28 o 
   7   5   8        5.75        4.02      9.96 o 
   8   5   8       16.34        9.05     11.95 o 
   9   5   8        5.87       17.37      9.99 o 
  10   5   8        0.07        3.77      8.93 o 
  11   5   8        0.00        0.00      9.94 o 
  12   5   8        1.35        4.69     10.23 o 
  13   5   8        5.29       22.27     10.66 o 
 -12   6   8       24.95       25.36      9.77 o 
 -11   6   8        1.00        9.53      9.53 o 
 -10   6   8        0.00        5.24      9.95 o 
  -9   6   8        0.22       11.06      9.64 o 
  -8   6   8        0.47        2.93     10.05 o 
  -7   6   8       46.04       52.15     13.17 o 
  -6   6   8        0.00        5.68      9.67 o 
  -5   6   8       32.61       51.84     10.14 o 
  -4   6   8        4.15        9.97      8.61 o 
  -3   6   8        2.65        1.32      8.66 o 
  -2   6   8       40.58       14.85     11.32 o 
  -1   6   8       15.44        6.44      9.67 o 
   0   6   8       55.03       77.45      8.34 o 
   1   6   8       58.63       58.62     10.82 o 
   2   6   8       80.91       78.00     13.25 o 
   3   6   8       16.09       14.88      9.29 o 
   4   6   8       47.20       45.07     10.28 o 
   5   6   8       41.92       41.79     11.68 o 
   6   6   8      148.76      157.61     16.04 o 
   7   6   8        0.05        6.92     10.42 o 
   8   6   8        4.63        7.17     10.63 o 
   9   6   8        0.15        3.72      9.87 o 
  10   6   8        6.19       15.16     10.10 o 
  11   6   8        8.73       13.20     10.89 o 
 -10   7   8        0.22        8.64      9.58 o 
  -9   7   8        0.26        8.64      9.77 o 
  -8   7   8       16.11        3.10     10.92 o 
  -7   7   8       11.64       10.63     11.42 o 
  -6   7   8       24.93       25.59     11.29 o 
  -5   7   8        1.98        9.10      9.56 o 
  -4   7   8       56.37       50.02     12.23 o 
  -3   7   8        0.61        8.04     11.17 o 
  -2   7   8        8.35        5.22     11.02 o 
  -1   7   8        0.78       11.45      9.73 o 
   0   7   8        1.21        9.36      7.15 o 
   1   7   8       45.06       37.40     12.03 o 
   2   7   8       17.03       32.23     10.29 o 
   3   7   8       56.55       49.42     11.93 o 
   4   7   8       12.87        7.37     10.43 o 
   5   7   8        0.51        2.02      9.38 o 
   6   7   8       30.62       27.05     11.21 o 
   7   7   8       10.60       23.43      9.74 o 
   8   7   8        8.64        3.62     10.70 o 
   9   7   8       16.43        2.25     10.15 o 
  -7   8   8        0.28        3.13      9.87 o 
  -6   8   8        3.98        6.08      9.77 o 
  -5   8   8        7.12        4.49     10.53 o 
  -4   8   8       10.46       16.66      9.76 o 
  -3   8   8        4.02        6.94     10.14 o 
  -2   8   8        0.90        2.31     10.49 o 
  -1   8   8        0.40        3.03      9.55 o 
   0   8   8        5.27        0.06      7.02 o 
   1   8   8        7.70       13.68      9.81 o 
   2   8   8       25.47       33.11     11.55 o 
   3   8   8       18.29       30.56     10.55 o 
   4   8   8       10.03        2.77      9.95 o 
   5   8   8        6.09       14.50     10.18 o 
   6   8   8        0.98        3.48      9.47 o 
 -16   1   9        2.58        1.69     10.42 o 
 -15   1   9        0.25       11.28     11.28 o 
 -14   1   9       22.42        1.57     11.32 o 
 -13   1   9        4.58        5.25      8.98 o 
 -12   1   9        3.44       11.29      9.30 o 
 -11   1   9       22.52        1.31     10.02 o 
 -10   1   9        2.89       15.07     10.24 o 
  -9   1   9       30.41       24.28      6.67 o 
  -8   1   9      140.53      152.20     11.87 o 
  -7   1   9       89.86       85.87      9.24 o 
  -6   1   9       65.54       78.09      9.61 o 
  -5   1   9       55.51       94.70      9.20 o 
  -4   1   9        5.02       10.33      6.74 o 
  -3   1   9      164.22      141.24     10.10 o 
  -2   1   9      411.18      419.70     15.56 o 
  -1   1   9      215.48      204.91     12.20 o 
   0   1   9        0.66        0.49      4.42 o 
   1   1   9      282.80      320.41     14.07 o 
   2   1   9       67.58       62.52      8.19 o 
   3   1   9       51.66       35.38      8.80 o 
   4   1   9      417.50      382.48     17.62 o 
   5   1   9       82.81       78.81     12.35 o 
   6   1   9      291.56      362.68     17.59 o 
   7   1   9      112.24      144.03     11.94 o 
   8   1   9       38.41       40.17      8.69 o 
   9   1   9        9.70        3.90     10.34 o 
  10   1   9        1.12        1.35      9.55 o 
  11   1   9        4.44       10.84     11.28 o 
  12   1   9       25.81       16.50     11.74 o 
  13   1   9       70.24       78.38     14.21 o 
  14   1   9      122.82      121.74     16.36 o 
  15   1   9        0.37        4.85     10.82 o 
 -16   2   9       11.85        8.25     10.27 o 
 -15   2   9       27.86       37.36     11.88 o 
 -14   2   9        5.46       12.57      9.79 o 
 -13   2   9        0.84        6.05     10.50 o 
 -12   2   9       48.04       39.21     11.92 o 
 -11   2   9       55.17       46.36     10.19 o 
 -10   2   9      208.37      191.10     16.48 o 
  -9   2   9      124.79      138.14     12.98 o 
  -8   2   9        7.41        2.94      9.37 o 
  -7   2   9       24.15       40.66      9.28 o 
  -6   2   9       52.17       56.62      9.82 o 
  -5   2   9        7.94        2.96      6.53 o 
  -4   2   9      458.36      448.28     16.70 o 
  -3   2   9      467.71      506.13     17.66 o 
  -2   2   9      264.76      260.08     12.91 o 
  -1   2   9        0.12       11.46      6.08 o 
   0   2   9       17.16       19.56      4.85 o 
   1   2   9        9.59        9.22      5.92 o 
   2   2   9       26.56       26.83      7.74 o 
   3   2   9      445.62      472.78     18.54 o 
   4   2   9      656.23      601.52     19.94 o 
   5   2   9       26.66       14.62      8.22 o 
   6   2   9      348.37      371.85     17.63 o 
   7   2   9      185.09      186.25     14.55 o 
   8   2   9       98.88       88.08     11.45 o 
   9   2   9      112.60       93.27     13.54 o 
  10   2   9      152.02      165.10     15.42 o 
  11   2   9        1.07        8.78      9.82 o 
  12   2   9        1.46        8.36     10.53 o 
  13   2   9       22.95       18.77     11.37 o 
  14   2   9        6.61       13.56     10.48 o 
  15   2   9        0.97        7.29     11.23 o 
 -15   3   9        7.54        8.80     10.91 o 
 -14   3   9        1.30        2.33     10.43 o 
 -13   3   9       32.50       12.23     11.59 o 
 -12   3   9      101.47       80.82     13.63 o 
 -11   3   9       81.59       68.37     11.12 o 
 -10   3   9       15.56        3.42     10.17 o 
  -9   3   9       24.30       29.69     10.92 o 
  -8   3   9       28.52       43.23     11.55 o 
  -7   3   9      422.38      509.80     20.51 o 
  -6   3   9      132.93      142.67     13.21 o 
  -5   3   9       92.29      106.97     11.71 o 
  -4   3   9        4.65        8.37      7.32 o 
  -3   3   9       37.88       32.29      9.11 o 
  -2   3   9       73.89       86.33      9.44 o 
  -1   3   9       15.80       14.04      7.84 o 
   0   3   9      573.52      593.93     17.70 o 
   1   3   9      327.57      274.02     14.43 o 
   2   3   9        0.33        2.05      7.84 o 
   3   3   9       55.24       53.16     11.42 o 
   4   3   9      103.27       96.43     10.97 o 
   5   3   9        5.56        8.84      8.84 o 
   6   3   9      147.97      122.08     13.31 o 
   7   3   9      176.43      201.27     16.63 o 
   8   3   9       39.56       42.89     11.66 o 
   9   3   9       44.98       44.75     12.89 o 
  10   3   9       78.00       86.54     13.92 o 
  11   3   9        0.33       10.53     10.19 o 
  12   3   9        0.01        5.46     11.67 o 
  13   3   9        9.39        5.57     11.13 o 
  14   3   9        7.44        4.03     11.50 o 
 -14   4   9        0.49        3.83      9.38 o 
 -13   4   9        2.07        0.00     10.65 o 
 -12   4   9        1.32        9.82      9.82 o 
 -11   4   9       13.03        2.13     10.37 o 
 -10   4   9        2.83        9.84      9.84 o 
  -9   4   9        2.76        5.24     10.06 o 
  -8   4   9      356.99      370.19     19.44 o 
  -7   4   9        3.21        6.76     11.03 o 
  -6   4   9       32.59       19.59      9.29 o 
  -5   4   9       76.45       95.07     10.14 o 
  -4   4   9        5.75        9.88      7.67 o 
  -3   4   9      265.18      263.24     15.50 o 
  -2   4   9       73.54       67.22     10.61 o 
  -1   4   9        9.13       18.81      7.55 o 
   0   4   9       80.19       87.38      7.84 o 
   1   4   9       71.53       73.97     10.12 o 
   2   4   9       22.09       17.27     10.89 o 
   3   4   9       37.47       19.94     10.66 o 
   4   4   9       42.69       44.04     10.95 o 
   5   4   9       30.29       21.69     11.03 o 
   6   4   9      172.44      217.03     15.22 o 
   7   4   9       20.35       19.72      9.99 o 
   8   4   9        3.20        7.06      9.24 o 
   9   4   9        7.37        6.58     10.35 o 
  10   4   9       58.55       58.82     12.89 o 
  11   4   9       45.23       47.32     12.03 o 
  12   4   9        2.80        7.15      9.81 o 
  13   4   9        6.81       20.95      9.32 o 
 -13   5   9        1.58        9.69      9.69 o 
 -12   5   9       32.04       32.33     11.02 o 
 -11   5   9      189.13      163.64     16.49 o 
 -10   5   9       43.40       38.06     12.08 o 
  -9   5   9        3.82       10.33      9.32 o 
  -8   5   9        1.89        4.66      9.25 o 
  -7   5   9        3.50        9.96      9.96 o 
  -6   5   9       32.00       18.44      8.77 o 
  -5   5   9      105.66       86.52     11.81 o 
  -4   5   9      117.41       80.62     12.64 o 
  -3   5   9       13.80       17.95      8.69 o 
  -2   5   9        7.35       21.57      7.51 o 
  -1   5   9      140.70      150.22     12.74 o 
   0   5   9      324.64      324.95     14.99 o 
   1   5   9       90.01       98.69     12.11 o 
   2   5   9       96.07       95.34     11.45 o 
   3   5   9      108.81      127.08     12.48 o 
   4   5   9        9.05        1.97     10.24 o 
   5   5   9      214.71      214.28     15.74 o 
   6   5   9       61.34       54.36     13.61 o 
   7   5   9        2.11        6.36      9.80 o 
   8   5   9       81.73       87.96     12.98 o 
   9   5   9       26.73       37.75     11.61 o 
  10   5   9       34.63       40.26     11.97 o 
  11   5   9       36.62       46.64     11.76 o 
  12   5   9        9.54       17.65     10.34 o 
 -11   6   9        2.23        9.65     10.41 o 
 -10   6   9        5.86        8.13      9.94 o 
  -9   6   9        0.83       17.02      9.23 o 
  -8   6   9       51.62       45.08     11.78 o 
  -7   6   9      150.37      152.13     16.93 o 
  -6   6   9       24.55       30.23     12.26 o 
  -5   6   9       31.75       26.90     11.32 o 
  -4   6   9       43.27       40.63     10.35 o 
  -3   6   9       84.66       65.82     11.08 o 
  -2   6   9       47.65       34.75     11.30 o 
  -1   6   9       33.94       24.65     11.22 o 
   0   6   9       28.52       28.11      7.12 o 
   1   6   9       51.14       56.68     11.65 o 
   2   6   9      228.43      204.94     16.74 o 
   3   6   9       34.44       48.14     11.05 o 
   4   6   9        1.96        9.98      9.75 o 
   5   6   9      128.59      131.86     15.07 o 
   6   6   9        1.84       11.99      9.73 o 
   7   6   9        0.03       19.63      9.35 o 
   8   6   9        2.78       11.29     11.29 o 
   9   6   9       62.21       92.63     12.87 o 
  10   6   9       15.61       10.14     10.65 o 
  -9   7   9        0.48       18.96      9.09 o 
  -8   7   9       22.98        3.18     10.98 o 
  -7   7   9       29.24       18.91     11.39 o 
  -6   7   9        0.33        6.09     10.33 o 
  -5   7   9        0.52        0.00     10.40 o 
  -4   7   9       48.82       43.03     10.92 o 
  -3   7   9       30.18       33.26     11.41 o 
  -2   7   9       36.08       43.65     11.73 o 
  -1   7   9       26.82       31.30     10.69 o 
   0   7   9        9.40        9.21      6.92 o 
   1   7   9       45.83       51.52     11.62 o 
   2   7   9        1.85        0.65      9.66 o 
   3   7   9        0.66       18.98     10.73 o 
   4   7   9        5.01        4.11     10.22 o 
   5   7   9       10.12       33.51     10.30 o 
   6   7   9       66.27       73.47     12.39 o 
   7   7   9       10.36       11.51     11.51 o 
   8   7   9        0.11        7.44      9.01 o 
  -6   8   9        4.64       11.37      8.99 o 
  -5   8   9       13.58       22.14     10.19 o 
  -4   8   9       30.77        6.73     10.56 o 
  -3   8   9        5.65       18.54     10.36 o 
  -2   8   9        5.61        6.22     11.04 o 
  -1   8   9        4.71        9.89      9.74 o 
   0   8   9        6.84        2.56      7.42 o 
   1   8   9        1.72        5.76      9.05 o 
   2   8   9        8.97       14.74      9.70 o 
   3   8   9        4.03        4.85     10.21 o 
   4   8   9       15.23        1.40     10.68 o 
   5   8   9        0.00        3.48      9.13 o 
 -16   0  10        0.55        5.72     10.92 o 
 -15   0  10        0.02        7.22     10.28 o 
 -14   0  10       32.47       38.02     10.24 o 
 -13   0  10      131.04      140.35     14.40 o 
 -12   0  10        1.92        0.74      9.94 o 
 -11   0  10        0.05       16.91      7.96 o 
 -10   0  10       64.74       88.01     10.84 o 
  -9   0  10        5.10       15.62      8.05 o 
  -8   0  10       10.27       13.52      8.17 o 
  -7   0  10       52.04       69.76      9.84 o 
  -6   0  10      791.22      937.70     24.01 o 
  -5   0  10      304.38      252.04     15.61 o 
  -4   0  10        2.16        6.92      6.92 o 
  -3   0  10      940.34      870.87     22.45 o 
  -2   0  10      398.47      324.52     17.09 o 
  -1   0  10       24.13       28.54      7.93 o 
   0   0  10       15.10       55.42     21.97 o 
   1   0  10      601.35      541.97     18.78 o 
   2   0  10        0.03        9.81      7.14 o 
   3   0  10      700.57      724.43     22.50 o 
   4   0  10       37.52       34.05      9.87 o 
   5   0  10      604.17      693.01     29.19 o 
   6   0  10        0.71        4.15      9.77 o 
   7   0  10     1022.36      988.56     28.59 o 
   8   0  10        3.87        0.00      9.78 o 
   9   0  10      114.81      140.49     15.73 o 
  10   0  10        5.06        5.86     13.41 o 
  11   0  10      117.79      140.19     14.87 o 
  12   0  10       20.66       17.40     11.94 o 
  13   0  10       60.91       49.53     12.79 o 
  14   0  10       49.59       50.32     14.30 o 
 -15   1  10       10.97       11.46     11.23 o 
 -14   1  10        9.52       26.39     10.85 o 
 -13   1  10       29.99       23.16     12.08 o 
 -12   1  10        1.43        8.85      9.28 o 
 -11   1  10        3.26       12.69      9.59 o 
 -10   1  10      305.29      324.62     18.65 o 
  -9   1  10      164.98      144.33     13.38 o 
  -8   1  10      149.77      186.72     13.43 o 
  -7   1  10       15.28       12.87      8.13 o 
  -6   1  10        6.54        2.64      6.91 o 
  -5   1  10       48.42       43.60      8.03 o 
  -4   1  10      133.13      130.70     10.92 o 
  -3   1  10      413.19      369.13     16.01 o 
  -2   1  10      655.40      614.63     19.81 o 
  -1   1  10      148.99      173.54     11.20 o 
   0   1  10        9.87        6.69      5.00 o 
   1   1  10      208.80      195.74     12.18 o 
   2   1  10      423.11      401.95     16.93 o 
   3   1  10      544.49      467.13     18.47 o 
   4   1  10      201.16      185.77     13.06 o 
   5   1  10      438.86      496.89     20.00 o 
   6   1  10       97.77       88.82     13.10 o 
   7   1  10       16.65       15.78      4.81 o 
   8   1  10        2.27       11.99     10.26 o 
   9   1  10      205.43      182.23     16.98 o 
  10   1  10      191.14      184.61     18.02 o 
  11   1  10       89.63       72.00     13.80 o 
  12   1  10       56.30       63.44     13.88 o 
  13   1  10      111.01      126.79     15.99 o 
  14   1  10        0.02        0.44     10.86 o 
 -15   2  10        2.72        6.57     10.32 o 
 -14   2  10        8.36       16.11     10.36 o 
 -13   2  10       50.98       61.97     11.37 o 
 -12   2  10       24.56       32.57     10.66 o 
 -11   2  10       31.95       52.40     12.00 o 
 -10   2  10      127.71      143.52     14.47 o 
  -9   2  10       47.32       43.97     11.52 o 
  -8   2  10       47.59       41.91     10.52 o 
  -7   2  10      132.09      120.67     13.37 o 
  -6   2  10      689.86      646.85     22.44 o 
  -5   2  10      337.46      329.70     16.03 o 
  -4   2  10       30.73       30.94      7.61 o 
  -3   2  10       37.94       31.27      8.23 o 
  -2   2  10      444.49      530.18     18.92 o 
  -1   2  10      305.70      266.95     13.78 o 
   0   2  10      211.23      213.20      9.91 o 
   1   2  10      195.94      176.94     11.94 o 
   2   2  10      224.36      254.97     14.10 o 
   3   2  10       27.82        7.90      9.20 o 
   4   2  10       99.01      101.60     11.19 o 
   5   2  10      122.33      115.61     12.42 o 
   6   2  10     1149.59     1195.20     30.99 o 
   7   2  10      201.58      259.35     18.09 o 
   8   2  10      101.84      143.72     14.99 o 
   9   2  10      101.47       88.86     13.98 o 
  10   2  10       76.55       97.58     14.14 o 
  11   2  10        0.14       24.49     10.80 o 
  12   2  10       72.49       90.41     14.21 o 
  13   2  10        0.95       20.06     10.97 o 
  14   2  10       23.20       38.12     11.40 o 
 -14   3  10       56.13       50.30     12.72 o 
 -13   3  10        0.16        9.99      9.99 o 
 -12   3  10        8.50        1.54     10.22 o 
 -11   3  10       12.16       30.92     10.06 o 
 -10   3  10       28.44       14.94     10.27 o 
  -9   3  10      143.05      155.28     15.04 o 
  -8   3  10       75.79       93.61     13.78 o 
  -7   3  10        0.01        4.54     10.68 o 
  -6   3  10        0.58        4.30      9.06 o 
  -5   3  10      196.21      211.38     14.54 o 
  -4   3  10        1.87       11.97      7.49 o 
  -3   3  10       66.72       73.35      9.91 o 
  -2   3  10       79.44       78.55     10.82 o 
  -1   3  10      542.34      492.13     19.61 o 
   0   3  10        4.09        4.38     10.09 o 
   1   3  10      183.42      164.12     12.70 o 
   2   3  10      193.71      178.38     13.97 o 
   3   3  10       32.95       49.77      9.78 o 
   4   3  10       76.18       61.27     11.21 o 
   5   3  10       20.21       15.17     10.17 o 
   6   3  10        2.51        0.00      9.15 o 
   7   3  10       81.65       83.59     12.12 o 
   8   3  10       13.17       20.63      9.65 o 
   9   3  10       68.27       69.85     13.72 o 
  10   3  10       46.38       40.97     12.90 o 
  11   3  10       16.22        7.82     10.95 o 
  12   3  10        3.12        7.14      9.44 o 
  13   3  10        3.60        8.86     10.08 o 
 -14   4  10        0.96        9.34     10.37 o 
 -13   4  10        4.87       10.25     10.25 o 
 -12   4  10        7.29        0.75     10.38 o 
 -11   4  10        3.13        5.11      9.44 o 
 -10   4  10       25.05       19.95     10.84 o 
  -9   4  10       25.18       32.46      9.85 o 
  -8   4  10       10.87        2.06     11.27 o 
  -7   4  10       18.98       32.24      9.41 o 
  -6   4  10       82.45       59.75     11.86 o 
  -5   4  10       73.20       49.61     11.37 o 
  -4   4  10       36.72       55.57     10.21 o 
  -3   4  10        0.12        9.02      9.02 o 
  -2   4  10      151.72      134.63     12.77 o 
  -1   4  10       97.59       97.12     10.88 o 
   0   4  10      220.11      222.28     10.10 o 
   1   4  10        9.86       15.76      8.54 o 
   2   4  10      161.97      165.71     13.23 o 
   3   4  10      312.32      288.98     18.41 o 
   4   4  10       27.28       42.06      9.45 o 
   5   4  10       60.90       67.74     12.79 o 
   6   4  10        0.93        7.74     10.50 o 
   7   4  10        6.88       14.47     10.70 o 
   8   4  10        1.71        1.46      9.73 o 
   9   4  10        0.07        9.93     11.20 o 
  10   4  10       11.38       14.82     11.80 o 
  11   4  10        5.27        0.00     11.72 o 
  12   4  10        3.46        6.46      9.12 o 
 -12   5  10        0.05        0.00      8.22 o 
 -11   5  10        8.82        7.24      9.65 o 
 -10   5  10       17.02       28.42     11.08 o 
  -9   5  10        0.59        6.92      9.98 o 
  -8   5  10       48.85       56.98     11.37 o 
  -7   5  10       22.24       21.20      9.60 o 
  -6   5  10       36.48       32.39      9.94 o 
  -5   5  10        0.00        3.23      8.90 o 
  -4   5  10       15.07       21.98      9.32 o 
  -3   5  10       27.10       17.56      9.82 o 
  -2   5  10       86.36       69.28     11.34 o 
  -1   5  10      197.49      190.70     16.25 o 
   0   5  10        4.94       18.47      8.27 o 
   1   5  10      135.47      124.92     13.87 o 
   2   5  10      117.89       89.03     13.20 o 
   3   5  10        7.75        8.98     11.16 o 
   4   5  10        6.39        4.23     11.32 o 
   5   5  10       10.38       11.46     11.20 o 
   6   5  10       29.79       14.61     10.65 o 
   7   5  10       53.25       63.75     12.91 o 
   8   5  10      102.70       98.99     14.45 o 
   9   5  10        0.78        4.70     11.96 o 
  10   5  10        0.90       12.15     12.15 o 
  11   5  10        0.27        0.82     10.97 o 
 -11   6  10        0.19        2.94      9.03 o 
 -10   6  10        0.01        6.55      9.02 o 
  -9   6  10       13.39       15.26      8.44 o 
  -8   6  10        1.09        2.20      9.85 o 
  -7   6  10       47.12       34.88     12.46 o 
  -6   6  10        0.08        4.40      8.98 o 
  -5   6  10       47.05       44.43     12.44 o 
  -4   6  10        2.07        2.29     10.71 o 
  -3   6  10       21.36       25.15      9.25 o 
  -2   6  10       10.67        6.37      9.97 o 
  -1   6  10       21.58       29.84      8.91 o 
   0   6  10       11.48       17.92      6.66 o 
   1   6  10       23.85       21.86      9.36 o 
   2   6  10        4.53       16.26      9.91 o 
   3   6  10       19.83       23.53     10.67 o 
   4   6  10        3.78        7.81     10.62 o 
   5   6  10       23.39       26.17     10.36 o 
   6   6  10        1.98        0.77     10.91 o 
   7   6  10       21.01        3.82     11.47 o 
   8   6  10       19.40       24.79     11.57 o 
   9   6  10        0.41        0.80     10.77 o 
  -8   7  10        0.26        2.39      9.63 o 
  -7   7  10        0.94        2.41     10.11 o 
  -6   7  10        0.83        4.00      9.54 o 
  -5   7  10        1.14       15.11      9.16 o 
  -4   7  10       22.54       34.00      8.84 o 
  -3   7  10        1.38        8.98     10.35 o 
  -2   7  10        0.55        9.98     10.76 o 
  -1   7  10       13.02       29.50      9.81 o 
   0   7  10        2.17        4.04     10.87 o 
   1   7  10       13.86        0.70      9.64 o 
   2   7  10        0.03        0.69      9.32 o 
   3   7  10        0.01        9.71     10.40 o 
   4   7  10       26.81       16.91     11.44 o 
   5   7  10       18.62       10.10     11.48 o 
   6   7  10        0.79        4.40     10.65 o 
   7   7  10        1.36        0.74     11.14 o 
  -3   8  10       12.54        5.42     11.20 o 
  -2   8  10       11.60       21.06      9.65 o 
  -1   8  10        2.05        6.88      9.39 o 
   0   8  10        3.59        1.52      6.76 o 
   1   8  10        3.90       15.66      8.80 o 
   2   8  10        0.02       15.31      9.41 o 
 -15   1  11        6.09        3.33     10.05 o 
 -14   1  11       41.50       56.51     12.95 o 
 -13   1  11       20.22       27.93     12.81 o 
 -12   1  11       26.01       31.70     10.99 o 
 -11   1  11       96.86      115.99     13.25 o 
 -10   1  11        1.17        3.55     10.04 o 
  -9   1  11        0.47       10.18      8.70 o 
  -8   1  11        7.17        7.75      8.97 o 
  -7   1  11      262.97      296.71     16.97 o 
  -6   1  11        4.02        1.21      7.98 o 
  -5   1  11      247.50      282.03     15.93 o 
  -4   1  11      351.38      330.82     15.96 o 
  -3   1  11      153.10      110.50     11.82 o 
  -2   1  11      249.79      244.08     14.67 o 
  -1   1  11       49.97       59.79      9.63 o 
   0   1  11        0.06        2.84      4.99 o 
   1   1  11       97.56       62.51     10.23 o 
   2   1  11      264.52      269.83     14.50 o 
   3   1  11       21.81        9.43      8.74 o 
   4   1  11       80.59      101.87     11.84 o 
   5   1  11      943.19     1061.07     30.01 o 
   6   1  11      332.26      319.02     19.08 o 
   7   1  11        7.78       16.24     11.31 o 
   8   1  11       51.78       58.05     12.86 o 
   9   1  11       55.78       59.03     12.70 o 
  10   1  11        0.25        6.92     10.73 o 
  11   1  11      110.42       78.20     15.41 o 
  12   1  11        0.56        2.43     11.94 o 
  13   1  11        3.26        5.75     11.20 o 
 -14   2  11        0.84        9.07     11.94 o 
 -13   2  11        5.53       12.09     12.09 o 
 -12   2  11       12.82        5.49     11.32 o 
 -11   2  11       29.65       32.85     12.20 o 
 -10   2  11      105.05      125.55     14.70 o 
  -9   2  11       67.90       69.72     13.06 o 
  -8   2  11      178.51      167.27     15.48 o 
  -7   2  11       21.38       44.37      9.25 o 
  -6   2  11      179.98      217.11     14.56 o 
  -5   2  11       45.81       46.99     10.48 o 
  -4   2  11      230.22      235.26     14.88 o 
  -3   2  11      239.56      309.86     16.38 o 
  -2   2  11        0.07       10.65      6.77 o 
  -1   2  11       34.19       52.07      8.06 o 
   0   2  11        2.77        2.39     10.97 o 
   1   2  11       35.19       12.71      9.31 o 
   2   2  11       34.79       33.16      8.18 o 
   3   2  11      733.84      669.16     22.37 o 
   4   2  11        8.26        4.77      8.76 o 
   5   2  11        0.29        2.46      9.77 o 
   6   2  11      135.10      154.26     13.03 o 
   7   2  11       73.41       59.35     12.57 o 
   8   2  11        2.35        5.79     11.33 o 
   9   2  11       51.02       59.65     13.06 o 
  10   2  11      230.45      200.17     18.41 o 
  11   2  11       42.01       40.33     12.79 o 
  12   2  11       65.25       77.42     13.26 o 
  13   2  11        0.41        1.66     10.46 o 
 -14   3  11        6.88        6.45     10.19 o 
 -13   3  11       18.45       20.84     10.96 o 
 -12   3  11        3.50        7.07     10.24 o 
 -11   3  11        0.16        0.73     10.91 o 
 -10   3  11       51.30       57.83     11.87 o 
  -9   3  11        5.18        1.46     10.77 o 
  -8   3  11      178.22      168.45     16.97 o 
  -7   3  11      754.18      837.58     27.90 o 
  -6   3  11        2.23        3.31     10.56 o 
  -5   3  11      166.17      204.32     15.55 o 
  -4   3  11        4.00        0.61      8.53 o 
  -3   3  11        0.46        7.33      7.94 o 
  -2   3  11        0.76        6.56      7.96 o 
  -1   3  11      131.47      117.42     11.62 o 
   0   3  11       77.46       69.28      7.18 o 
   1   3  11      241.88      271.96     13.02 o 
   2   3  11      320.01      325.86     16.64 o 
   3   3  11       86.23       72.50     10.38 o 
   4   3  11        1.01        5.17      7.79 o 
   5   3  11       54.39       60.28     12.99 o 
   6   3  11      381.29      406.39     20.59 o 
   7   3  11      116.98      133.30     15.17 o 
   8   3  11        0.18       10.53     10.53 o 
   9   3  11       25.96        7.70     11.33 o 
  10   3  11        0.28        3.95     11.11 o 
  11   3  11       62.77       69.62     13.75 o 
  12   3  11        0.03       23.46      9.67 o 
 -13   4  11        0.98        0.00      9.13 o 
 -12   4  11        2.58        6.14      9.43 o 
 -11   4  11       46.10       48.32     10.43 o 
 -10   4  11       87.57       79.42     12.70 o 
  -9   4  11        0.01        2.16      9.07 o 
  -8   4  11       31.60       23.01     12.29 o 
  -7   4  11        0.13        7.81     11.56 o 
  -6   4  11      283.06      310.15     19.12 o 
  -5   4  11        4.93        3.46     10.11 o 
  -4   4  11       74.32       73.15     11.72 o 
  -3   4  11       80.79       66.30     12.47 o 
  -2   4  11       55.70       46.74     11.68 o 
  -1   4  11       34.32       39.99      9.07 o 
   0   4  11        4.66       10.82      6.04 o 
   1   4  11      134.87      111.03     13.12 o 
   2   4  11       96.11      110.16     12.63 o 
   3   4  11        2.91        3.44     10.76 o 
   4   4  11        0.02        8.42     10.20 o 
   5   4  11       20.43       10.15     10.67 o 
   6   4  11       22.22       14.04     11.94 o 
   7   4  11       14.06       16.64     12.44 o 
   8   4  11       51.60       58.78     13.11 o 
   9   4  11        7.15        1.55     11.70 o 
  10   4  11       17.84       32.07     11.57 o 
  11   4  11        1.35        7.31     11.50 o 
 -11   5  11        5.90        9.51      8.42 o 
 -10   5  11        2.66        4.34      8.06 o 
  -9   5  11       13.43       18.50      9.43 o 
  -8   5  11       28.52       28.67     10.69 o 
  -7   5  11       19.91       12.48     10.35 o 
  -6   5  11      109.93      118.01     14.60 o 
  -5   5  11       37.13       45.37     11.71 o 
  -4   5  11        0.75        1.46     11.10 o 
  -3   5  11      113.15      141.29     14.45 o 
  -2   5  11      153.92      126.10     14.45 o 
  -1   5  11        0.65        3.84      9.34 o 
   0   5  11        7.55        8.84      7.21 o 
   1   5  11       15.98       26.83     11.70 o 
   2   5  11       30.29       27.15     12.92 o 
   3   5  11        0.46        9.67     10.53 o 
   4   5  11       94.72      110.96     13.94 o 
   5   5  11       80.77       57.74     14.15 o 
   6   5  11       23.07       40.84     11.58 o 
   7   5  11        0.98        9.40     11.03 o 
   8   5  11        2.36        7.97     11.48 o 
   9   5  11        1.06        4.79     10.59 o 
  10   5  11       64.87       63.38     15.31 o 
  -9   6  11       15.83       10.65      9.61 o 
  -8   6  11       15.78       21.86     10.22 o 
  -7   6  11        0.16        9.70      9.70 o 
  -6   6  11       28.84       43.68      9.39 o 
  -5   6  11       37.12       30.84     10.78 o 
  -4   6  11        0.05        2.71      9.38 o 
  -3   6  11       15.43       25.70     11.47 o 
  -2   6  11      113.75      122.24     14.30 o 
  -1   6  11       13.90       21.87     10.45 o 
   0   6  11        0.01       12.18      9.04 o 
   1   6  11       53.19       63.23     12.80 o 
   2   6  11       79.75       88.01     13.10 o 
   3   6  11       14.96       36.38     10.45 o 
   4   6  11        0.21        6.79     10.69 o 
   5   6  11        7.86       14.54     10.45 o 
   6   6  11        0.22        6.18     10.38 o 
   7   6  11      122.93      112.73     16.26 o 
   8   6  11        0.01        3.23     11.63 o 
  -6   7  11       30.55       16.16     11.43 o 
  -5   7  11        0.19        8.09      9.61 o 
  -4   7  11        4.46        5.76      9.73 o 
  -3   7  11       11.11        1.54     10.11 o 
  -2   7  11       28.88        4.65     12.24 o 
  -1   7  11       30.42       29.07     11.22 o 
   0   7  11        1.12        5.53      7.57 o 
   1   7  11       11.34       12.02      3.14 o 
   2   7  11       30.97       19.61     10.78 o 
   3   7  11       17.23       42.17     10.03 o 
   4   7  11        2.23        6.59     10.80 o 
   5   7  11       19.63       35.71     10.30 o 
 -14   0  12      137.97      151.63     16.30 o 
 -13   0  12      194.39      168.71     18.00 o 
 -12   0  12       18.50        6.27     11.76 o 
 -11   0  12        0.27        0.00     10.10 o 
 -10   0  12        8.34       18.12      9.89 o 
  -9   0  12        4.23        4.18      9.45 o 
  -8   0  12      174.38      201.04     15.31 o 
  -7   0  12      430.01      395.60     19.02 o 
  -6   0  12      239.89      261.48     18.37 o 
  -5   0  12        7.43        8.80      7.81 o 
  -4   0  12       16.27        8.59      8.34 o 
  -3   0  12     1319.61     1230.30     30.14 o 
  -2   0  12       57.82       59.43     10.97 o 
  -1   0  12      394.77      344.55     17.22 o 
   0   0  12      205.41      204.72     10.29 o 
   1   0  12        0.62        1.13      8.61 o 
   2   0  12      228.23      249.64     14.89 o 
   3   0  12       68.63       79.54     11.69 o 
   4   0  12        2.96       18.94     10.47 o 
   5   0  12      957.09     1030.06     30.86 o 
   6   0  12       86.95       92.07     17.80 o 
   7   0  12       64.34       62.35     12.10 o 
   8   0  12      294.58      272.36     20.31 o 
   9   0  12      115.03      139.10     16.80 o 
  10   0  12        5.29        1.64     12.15 o 
  11   0  12       11.99       30.78     12.29 o 
  12   0  12       17.50       32.97     12.14 o 
  13   0  12        4.29        6.81     12.24 o 
 -14   1  12        8.26       17.60     11.48 o 
 -13   1  12       41.65       40.39     12.82 o 
 -12   1  12        0.11       12.75     12.75 o 
 -11   1  12      108.90       93.85     14.83 o 
 -10   1  12      277.34      301.55     19.96 o 
  -9   1  12        8.53        4.32     10.37 o 
  -8   1  12       45.08       61.89     10.66 o 
  -7   1  12       62.09       67.13     12.18 o 
  -6   1  12       15.38        3.18      9.36 o 
  -5   1  12       20.86        7.94      9.05 o 
  -4   1  12       59.84       36.97     10.24 o 
  -3   1  12      187.80      170.60     13.12 o 
  -2   1  12       89.70       94.07     11.01 o 
  -1   1  12        4.88        6.34      8.22 o 
   0   1  12       77.30      101.82     11.72 o 
   1   1  12      146.79      185.79     13.91 o 
   2   1  12      373.73      399.50     18.53 o 
   3   1  12       49.25       49.72     10.52 o 
   4   1  12       75.77       53.63     11.50 o 
   5   1  12      380.60      410.40     19.53 o 
   6   1  12       59.50       47.18     11.54 o 
   7   1  12        6.72        0.00     10.94 o 
   8   1  12       24.15       29.80     12.07 o 
   9   1  12       95.04       88.82     13.53 o 
  10   1  12        2.56       13.57     10.13 o 
  11   1  12        0.26        4.87     11.45 o 
  12   1  12       11.28        0.00     12.63 o 
 -13   2  12        0.60        0.00     10.59 o 
 -12   2  12        6.99       16.36     11.40 o 
 -11   2  12       41.27       31.24     11.67 o 
 -10   2  12        4.32       21.08     10.75 o 
  -9   2  12       70.55      105.39     12.60 o 
  -8   2  12        8.47        0.70     10.08 o 
  -7   2  12        2.41       11.23      9.73 o 
  -6   2  12      415.38      427.77     21.98 o 
  -5   2  12        0.91        7.15      9.59 o 
  -4   2  12       33.41       31.49     10.94 o 
  -3   2  12       24.92       33.28      9.88 o 
  -2   2  12        0.32        5.43      8.01 o 
  -1   2  12        9.88        2.96      8.95 o 
   0   2  12       32.08       49.79      7.51 o 
   1   2  12       13.68       11.47      8.13 o 
   2   2  12       88.83       91.14     11.11 o 
   3   2  12       40.02       52.73     10.84 o 
   4   2  12       59.38       44.37     11.03 o 
   5   2  12       25.19       15.95     10.41 o 
   6   2  12      107.69      108.41     12.89 o 
   7   2  12       68.04       55.75     12.52 o 
   8   2  12        0.19       20.99     10.36 o 
   9   2  12        0.98        6.18     11.19 o 
  10   2  12       37.92       45.22     12.03 o 
  11   2  12        3.41        7.31     10.53 o 
  12   2  12       30.31       36.74     11.75 o 
 -13   3  12        0.74        2.45     10.54 o 
 -12   3  12       21.33       25.21     11.09 o 
 -11   3  12       28.44       32.13     12.24 o 
 -10   3  12       47.17       53.03     13.32 o 
  -9   3  12      163.80      139.34     15.59 o 
  -8   3  12       38.63       35.90     11.99 o 
  -7   3  12       84.66       80.41     15.70 o 
  -6   3  12        1.35        0.71     11.56 o 
  -5   3  12       36.72       43.83     11.64 o 
  -4   3  12       32.55       32.95     10.66 o 
  -3   3  12       12.74       27.51      9.81 o 
  -2   3  12       22.81       31.07     11.47 o 
  -1   3  12       23.07       27.17      9.28 o 
   0   3  12      261.11      230.20     10.47 o 
   1   3  12      195.43      159.77     12.94 o 
   2   3  12        0.04        9.37      9.37 o 
   3   3  12        0.26        5.11      8.80 o 
   4   3  12        0.20        4.70      9.59 o 
   5   3  12        0.02        7.65      9.44 o 
   6   3  12       54.68       54.37     12.00 o 
   7   3  12       29.32       47.20     12.74 o 
   8   3  12        1.61       16.12     10.39 o 
   9   3  12        0.58       15.75     10.47 o 
  10   3  12        2.86        0.00     11.42 o 
  11   3  12        2.29        0.83     11.74 o 
 -12   4  12        0.95       10.68     10.68 o 
 -11   4  12        0.10        1.55     10.56 o 
 -10   4  12        0.75       10.06     10.06 o 
  -9   4  12        2.50       16.19      9.73 o 
  -8   4  12        8.66        9.26      9.60 o 
  -7   4  12       80.81       86.80     15.64 o 
  -6   4  12       45.29       67.86     13.30 o 
  -5   4  12      167.53      193.98     16.61 o 
  -4   4  12        5.90       13.05     10.43 o 
  -3   4  12      154.18      148.37     14.91 o 
  -2   4  12       69.93       50.66     11.81 o 
  -1   4  12        1.66        0.60      9.20 o 
   0   4  12      112.41      133.75     13.84 o 
   1   4  12       94.84       81.76     12.27 o 
   2   4  12       37.20       24.81     11.99 o 
   3   4  12       14.74       22.47     10.48 o 
   4   4  12      135.45      134.59     14.42 o 
   5   4  12       33.86       34.15      9.53 o 
   6   4  12        4.14       19.15     10.33 o 
   7   4  12        9.03        6.27     10.89 o 
   8   4  12        4.88        6.37     10.00 o 
   9   4  12       33.03       51.50     11.43 o 
  10   4  12        4.06        6.48     10.95 o 
 -10   5  12        0.12       10.30      8.54 o 
  -9   5  12        3.55        9.57      9.36 o 
  -8   5  12       14.91       34.63     10.01 o 
  -7   5  12        3.76        7.48      9.77 o 
  -6   5  12       43.04       47.19     11.40 o 
  -5   5  12       15.00       17.92     10.94 o 
  -4   5  12       54.03       49.46     13.71 o 
  -3   5  12        3.98        4.48      9.13 o 
  -2   5  12      111.33      102.42     13.34 o 
  -1   5  12       52.46       36.93     10.17 o 
   0   5  12        5.81        7.62      7.40 o 
   1   5  12       28.15       17.59     11.65 o 
   2   5  12        0.01       11.39     10.54 o 
   3   5  12       15.97       13.09     12.40 o 
   4   5  12        0.00       13.30     10.46 o 
   5   5  12       74.48       52.97     13.18 o 
   6   5  12        3.79        9.61      9.61 o 
   7   5  12        1.62       12.77     12.77 o 
   8   5  12       89.96      100.67     14.85 o 
   9   5  12        1.06        4.07     11.24 o 
  -8   6  12        2.75       20.78      7.94 o 
  -7   6  12        4.31        5.56      9.25 o 
  -6   6  12        0.13        6.25      8.25 o 
  -5   6  12       22.35        3.56      9.70 o 
  -4   6  12       19.13       24.82      9.92 o 
  -3   6  12        8.95        6.16     10.29 o 
  -2   6  12        0.39        6.25      9.25 o 
  -1   6  12       45.04       28.48     12.09 o 
   0   6  12        0.48        5.32      7.01 o 
   1   6  12        3.45       10.31     11.60 o 
   2   6  12       11.46        9.45     11.29 o 
   3   6  12       21.50       28.44     11.91 o 
   4   6  12        3.46        8.72     11.97 o 
   5   6  12        0.09        0.75     11.76 o 
   6   6  12        1.84       11.22     11.15 o 
   7   6  12       60.50       54.02     15.21 o 
  -4   7  12       12.30       23.03     10.22 o 
  -3   7  12        0.11        8.02      9.70 o 
  -2   7  12       11.19       18.52      9.14 o 
  -1   7  12        0.01        9.47      9.47 o 
   0   7  12        4.08        0.70     15.18 o 
   1   7  12        0.66       12.95      9.84 o 
   2   7  12        1.57        5.13     10.00 o 
   3   7  12        3.69        8.97     10.62 o 
 -13   1  13        0.78        5.94     11.05 o 
 -12   1  13        2.22       11.71     11.71 o 
 -11   1  13        2.66        3.31     10.57 o 
 -10   1  13       23.76       31.89     11.55 o 
  -9   1  13        3.41        1.54      9.92 o 
  -8   1  13       73.23       55.13     12.28 o 
  -7   1  13       81.94       94.60     13.13 o 
  -6   1  13       33.23       48.12      9.82 o 
  -5   1  13       25.46       25.96      9.67 o 
  -4   1  13        0.18        9.72      8.78 o 
  -3   1  13       10.88        4.46      9.78 o 
  -2   1  13       24.30       23.74      9.74 o 
  -1   1  13      291.36      286.92     17.15 o 
   0   1  13       50.01       58.44      7.26 o 
   1   1  13        0.04        3.69      8.11 o 
   2   1  13       15.58       27.35      9.34 o 
   3   1  13       22.26       12.11      8.49 o 
   4   1  13       23.38       12.56      9.90 o 
   5   1  13        0.55       15.86      9.07 o 
   6   1  13       85.03       78.38     12.06 o 
   7   1  13        9.76       17.19     10.62 o 
   8   1  13      210.14      236.12     18.12 o 
   9   1  13        1.61        0.82     12.23 o 
  10   1  13        0.66        4.08      9.92 o 
  11   1  13        6.79       17.37     11.73 o 
 -12   2  13        6.94       16.96     10.46 o 
 -11   2  13        7.83        3.37     10.51 o 
 -10   2  13        5.74       19.71     11.26 o 
  -9   2  13        2.89        5.62     11.49 o 
  -8   2  13       48.14       41.40     11.88 o 
  -7   2  13        0.87        9.02     11.99 o 
  -6   2  13        7.49        1.48     11.06 o 
  -5   2  13       40.93       35.97     10.89 o 
  -4   2  13      150.23      140.45     13.26 o 
  -3   2  13        2.50       10.59      8.47 o 
  -2   2  13      120.39      121.07     12.52 o 
  -1   2  13        0.54        5.64      8.90 o 
   0   2  13      143.18      138.34      9.24 o 
   1   2  13       15.79       17.76      8.21 o 
   2   2  13       73.77       62.09     10.74 o 
   3   2  13       62.90       50.00     10.14 o 
   4   2  13        0.01        9.96     10.77 o 
   5   2  13       68.69       79.22     12.28 o 
   6   2  13        4.32        4.36     11.36 o 
   7   2  13        2.53       27.00      9.68 o 
   8   2  13        0.57        6.16     10.62 o 
   9   2  13        5.13       26.14     10.17 o 
  10   2  13       24.84       20.14     10.50 o 
  11   2  13       13.63       18.70     10.91 o 
 -12   3  13        1.25       12.50     10.76 o 
 -11   3  13        0.99        1.66     10.31 o 
 -10   3  13        3.53        5.82     11.55 o 
  -9   3  13       30.08       29.60     13.36 o 
  -8   3  13        8.40        8.96      2.30 o 
  -7   3  13       46.27       47.62     13.51 o 
  -6   3  13        2.79        1.49     11.84 o 
  -5   3  13      181.79      173.78     17.04 o 
  -4   3  13        4.25       12.95      9.78 o 
  -3   3  13        2.06        3.46      9.77 o 
  -2   3  13       40.81       50.64     10.53 o 
  -1   3  13      119.09      106.90     11.99 o 
   0   3  13        0.69        8.75      5.82 o 
   1   3  13       22.98       26.56      9.73 o 
   2   3  13       96.61      119.38     12.56 o 
   3   3  13        2.83        9.94      8.53 o 
   4   3  13        4.88       10.94     10.94 o 
   5   3  13       10.46        2.18     10.18 o 
   6   3  13        9.14        5.18     10.59 o 
   7   3  13        1.30       18.36      9.79 o 
   8   3  13       12.59       21.20     10.79 o 
   9   3  13        4.61        0.76     11.22 o 
  10   3  13        0.27        5.64     10.83 o 
 -10   4  13       38.81       34.89     12.23 o 
  -9   4  13        0.74        2.45     11.38 o 
  -8   4  13        0.10        5.76     11.20 o 
  -7   4  13       12.95       18.87     11.31 o 
  -6   4  13      191.58      189.55     19.37 o 
  -5   4  13       43.27       43.37     13.71 o 
  -4   4  13        3.66       10.68      9.75 o 
  -3   4  13       30.89       32.00     11.20 o 
  -2   4  13        4.74       23.16      9.25 o 
  -1   4  13       60.92       87.96     11.91 o 
   0   4  13       50.36       50.94      7.82 o 
   1   4  13       40.26       42.62     11.39 o 
   2   4  13      105.68      106.56     12.35 o 
   3   4  13        4.17       12.10     10.84 o 
   4   4  13        1.25        6.63      9.50 o 
   5   4  13       24.54       35.01     11.13 o 
   6   4  13       57.73       65.38     12.47 o 
   7   4  13       16.58       18.19     11.48 o 
   8   4  13       26.14       18.42     11.57 o 
   9   4  13        5.79        4.05     11.56 o 
  -9   5  13       25.25        2.29     10.17 o 
  -8   5  13        1.12        5.48     10.44 o 
  -7   5  13        0.60        4.01     10.18 o 
  -6   5  13        5.58       25.49     10.87 o 
  -5   5  13       33.93       47.93     12.25 o 
  -4   5  13        0.07        0.00     10.39 o 
  -3   5  13       29.30       24.86     10.98 o 
  -2   5  13       45.98       56.53     10.52 o 
  -1   5  13        6.05        1.89      8.99 o 
   0   5  13       22.57       39.55      7.18 o 
   1   5  13       26.30       21.68     10.42 o 
   2   5  13       51.06       65.10     11.91 o 
   3   5  13       33.73       56.93     11.52 o 
   4   5  13        7.96       11.88      9.66 o 
   5   5  13        1.30       12.82     10.56 o 
   6   5  13       17.67        7.28     11.26 o 
   7   5  13        8.03       25.21     12.16 o 
  -6   6  13       12.37        9.05     10.27 o 
  -5   6  13        7.19        8.03     10.93 o 
  -4   6  13        3.02        5.01     10.01 o 
  -3   6  13        4.10       10.55     10.62 o 
  -2   6  13        4.75        7.22      8.35 o 
  -1   6  13       21.39        0.70     11.12 o 
   0   6  13       19.12       24.47      9.12 o 
   1   6  13        0.56       12.16     10.61 o 
   2   6  13        7.63        4.08     10.94 o 
   3   6  13       11.33       13.04      3.14 o 
   4   6  13        7.36        1.64     10.65 o 
 -12   0  14        1.56        3.36     12.04 o 
 -11   0  14        9.00       14.84     11.24 o 
 -10   0  14       28.97       39.57     11.08 o 
  -9   0  14       67.32       93.44     14.39 o 
  -8   0  14       24.08       25.86     11.29 o 
  -7   0  14       29.52       42.56     11.79 o 
  -6   0  14        0.87       13.48      9.07 o 
  -5   0  14       40.73       36.53     10.09 o 
  -4   0  14       16.88        4.05      8.43 o 
  -3   0  14       19.81       43.04      9.87 o 
  -2   0  14      256.84      298.20     16.79 o 
  -1   0  14        0.85        9.68      9.68 o 
   0   0  14      171.14      171.91     11.00 o 
   1   0  14       75.38       94.00     13.32 o 
   2   0  14      124.91      113.09     13.37 o 
   3   0  14        2.76        1.39     10.11 o 
   4   0  14        8.43       29.10     10.27 o 
   5   0  14      206.52      210.10     16.05 o 
   6   0  14       78.97       40.40     15.27 o 
   7   0  14       97.06       90.64     14.97 o 
   8   0  14       18.36        3.28     11.38 o 
   9   0  14       57.16       54.12     14.21 o 
  10   0  14        3.67       29.65     10.30 o 
 -12   1  14       14.27        0.00     11.95 o 
 -11   1  14       33.47       50.28     12.45 o 
 -10   1  14        5.17       10.87     10.71 o 
  -9   1  14        0.15        0.00     10.22 o 
  -8   1  14       15.56       22.95     11.90 o 
  -7   1  14        0.43        3.04      9.79 o 
  -6   1  14       99.82       81.17     13.10 o 
  -5   1  14      121.97      151.32     13.49 o 
  -4   1  14       18.62        2.81     10.41 o 
  -3   1  14        4.80        2.05      9.99 o 
  -2   1  14      132.44      168.49     13.69 o 
  -1   1  14        0.65        1.28     10.49 o 
   0   1  14        0.31        5.70      7.77 o 
   1   1  14        4.19        2.60      9.07 o 
   2   1  14       21.18        5.91     10.23 o 
   3   1  14       20.28       10.76      9.97 o 
   4   1  14        6.08        2.07      9.41 o 
   5   1  14       32.51       40.27     10.51 o 
   6   1  14       92.18       93.94     14.39 o 
   7   1  14       11.61       10.98     10.98 o 
   8   1  14      109.82      126.75     14.89 o 
   9   1  14        6.06        5.67      1.51 o 
  10   1  14        0.93        4.97     10.08 o 
 -11   2  14       15.32        2.63     10.94 o 
 -10   2  14       14.17       17.17     11.97 o 
  -9   2  14       14.75       16.90      9.97 o 
  -8   2  14       44.53       41.26     13.19 o 
  -7   2  14       29.33       30.39     12.79 o 
  -6   2  14       19.61       40.98     11.36 o 
  -5   2  14        5.13        0.76     11.07 o 
  -4   2  14       81.92       93.69     12.92 o 
  -3   2  14       11.52        8.35      9.83 o 
  -2   2  14       43.69       25.74     11.55 o 
  -1   2  14      140.05      117.90     13.47 o 
   0   2  14        0.03        5.35      6.55 o 
   1   2  14       60.61       43.08     10.67 o 
   2   2  14       88.47      100.86     11.73 o 
   3   2  14       19.60       15.41      9.84 o 
   4   2  14       27.26       28.37     10.10 o 
   5   2  14        1.30       10.72      9.41 o 
   6   2  14       28.80       20.81     12.70 o 
   7   2  14       30.74       17.59     12.09 o 
   8   2  14       55.85       66.60     13.59 o 
   9   2  14       28.42       22.36     12.90 o 
 -10   3  14       16.30        7.75     11.90 o 
  -9   3  14       27.80        9.53     12.67 o 
  -8   3  14        0.81        4.24     11.03 o 
  -7   3  14       78.83       71.93     15.88 o 
  -6   3  14        1.99       13.79     11.23 o 
  -5   3  14       12.45        1.61     12.36 o 
  -4   3  14       92.26       84.45     15.27 o 
  -3   3  14        0.84        7.27      9.93 o 
  -2   3  14        0.71       11.06      8.87 o 
  -1   3  14       12.40       11.88     10.23 o 
   0   3  14       29.72       23.79      7.32 o 
   1   3  14       58.84       58.39     11.01 o 
   2   3  14       23.65       26.85      8.93 o 
   3   3  14       42.67       44.81     11.37 o 
   4   3  14       13.74        5.63      9.38 o 
   5   3  14       70.52       73.02     13.11 o 
   6   3  14       32.92       33.12      9.20 o 
   7   3  14       27.99       35.49     11.11 o 
   8   3  14        2.93        7.06     11.48 o 
   9   3  14        0.18        3.15     10.36 o 
  -9   4  14        3.35        0.85     11.10 o 
  -8   4  14        0.08        8.58     11.42 o 
  -7   4  14       21.24       12.09     12.01 o 
  -6   4  14       43.86       20.39     15.25 o 
  -5   4  14       15.95       22.21     12.52 o 
  -4   4  14        7.30       12.28     12.28 o 
  -3   4  14       15.55       35.03     10.76 o 
  -2   4  14        7.89        3.45     10.28 o 
  -1   4  14        4.91        1.94      8.11 o 
   0   4  14       30.85        8.02     10.26 o 
   1   4  14        0.11        3.30      8.72 o 
   2   4  14        4.30        4.73      9.27 o 
   3   4  14       26.57       34.85     10.47 o 
   4   4  14       13.01       15.54     10.51 o 
   5   4  14        0.38        2.30      9.96 o 
   6   4  14        0.12        4.65     11.07 o 
   7   4  14       12.71       19.72     11.32 o 
  -7   5  14        1.29       20.44     10.68 o 
  -6   5  14        1.57        6.07     12.15 o 
  -5   5  14        2.63        8.53     12.24 o 
  -4   5  14       18.45        4.07     11.12 o 
  -3   5  14        3.18       10.53     10.53 o 
  -2   5  14        1.75        4.78      8.83 o 
  -1   5  14        0.13        8.02      8.02 o 
   0   5  14        6.77        2.27      6.17 o 
   1   5  14        0.30       11.95      9.35 o 
   2   5  14        1.35        3.00      9.97 o 
   3   5  14        2.47        4.59      9.18 o 
   4   5  14        6.02        0.00     11.41 o 
   5   5  14       15.17       17.53     11.52 o 
  -2   6  14        4.74        9.02      7.45 o 
  -1   6  14        0.08       10.89      8.27 o 
   0   6  14        2.24        3.68      6.89 o 
 -10   1  15       10.01        5.18     11.23 o 
  -9   1  15        4.32        0.00     11.21 o 
  -8   1  15        0.85        1.64     10.73 o 
  -7   1  15        4.16        2.38      9.93 o 
  -6   1  15        0.03        3.91     10.84 o 
  -5   1  15        1.28        9.85      9.85 o 
  -4   1  15        1.34        2.94      8.93 o 
  -3   1  15        8.65       17.05      9.98 o 
  -2   1  15       19.26       16.65      9.91 o 
  -1   1  15      111.12       88.02     13.29 o 
   0   1  15       24.33       23.61      8.45 o 
   1   1  15       23.87       20.98     10.86 o 
   2   1  15        6.66        4.79     10.10 o 
   3   1  15       12.08        4.88     10.13 o 
   4   1  15        0.01        2.86      9.57 o 
   5   1  15       20.45       17.71     11.12 o 
   6   1  15       33.79       25.85     12.17 o 
   7   1  15       77.67       70.23     12.38 o 
   8   1  15       40.10       28.66     11.53 o 
 -10   2  15        0.56        6.21      9.25 o 
  -9   2  15        2.11        3.64      1.01 o 
  -8   2  15        0.65        6.06     10.62 o 
  -7   2  15       10.07       14.23     11.40 o 
  -6   2  15        1.56        5.70     11.00 o 
  -5   2  15       19.16       18.01     11.33 o 
  -4   2  15       13.56        4.47     10.47 o 
  -3   2  15       42.57       55.27     10.78 o 
  -2   2  15       92.57      116.63     13.63 o 
  -1   2  15       26.71       33.47     10.99 o 
   0   2  15        2.23        1.33      6.47 o 
   1   2  15        0.12        8.33      8.33 o 
   2   2  15        3.01       12.73      9.03 o 
   3   2  15       31.78       57.02     11.36 o 
   4   2  15        0.03        0.72      9.13 o 
   5   2  15       44.21       33.47     11.21 o 
   6   2  15       25.05       21.73     10.54 o 
   7   2  15       23.42       24.56     11.17 o 
   8   2  15       10.93        8.63     11.04 o 
  -9   3  15       16.47       33.09     11.85 o 
  -8   3  15       30.68       31.95     12.65 o 
  -7   3  15       21.77       13.03     12.69 o 
  -6   3  15       46.84       63.35     13.22 o 
  -5   3  15       94.80      106.56     16.16 o 
  -4   3  15       74.61       91.91     14.08 o 
  -3   3  15       52.00       43.86     11.62 o 
  -2   3  15       53.76       75.70     10.93 o 
  -1   3  15       21.33       23.75      9.09 o 
   0   3  15        1.66        0.96      6.48 o 
   1   3  15       28.45       25.59      9.01 o 
   2   3  15        4.90        9.31     10.40 o 
   3   3  15      103.76       76.13     12.65 o 
   4   3  15        1.87        0.69      9.05 o 
   5   3  15       20.30        8.76      9.81 o 
   6   3  15        0.00        1.47      9.23 o 
   7   3  15        3.52       16.85     11.05 o 
  -7   4  15        7.98       15.15     12.16 o 
  -6   4  15       77.91       85.75     15.93 o 
  -5   4  15       63.81       69.21     14.39 o 
  -4   4  15        9.08       10.45     11.29 o 
  -3   4  15        6.67        5.26      9.78 o 
  -2   4  15        5.78       18.93      9.95 o 
  -1   4  15        4.15        3.32      9.75 o 
   0   4  15        7.71        3.12      6.46 o 
   1   4  15        0.40        9.16      8.07 o 
   2   4  15       39.83       22.94     10.39 o 
   3   4  15        0.14        2.79      9.05 o 
   4   4  15        0.57       13.78      9.25 o 
   5   4  15        4.63        1.50      9.63 o 
  -3   5  15        6.67        3.71      9.64 o 
  -2   5  15        3.09        3.39      8.42 o 
  -1   5  15        0.84        2.57      7.30 o 
   0   5  15        7.42        0.29      6.58 o 
   1   5  15        0.01        9.61      9.61 o 
   2   5  15       41.44       51.09     10.45 o 
  -8   0  16        1.66       15.73     10.38 o 
  -7   0  16       14.78       33.82     10.78 o 
  -6   0  16        6.61       10.98     10.74 o 
  -5   0  16        2.88        1.51     10.58 o 
  -4   0  16        1.48       12.65     12.65 o 
  -3   0  16       31.97       34.01      9.56 o 
  -2   0  16      134.58      109.63     13.79 o 
  -1   0  16       33.26       21.11     10.34 o 
   0   0  16        3.97        4.77      7.26 o 
   1   0  16       30.82       24.71     10.92 o 
   2   0  16        5.64       12.87      9.40 o 
   3   0  16        7.20        0.72      9.58 o 
   4   0  16       11.99        5.97     10.84 o 
   5   0  16       14.77        4.59     11.37 o 
   6   0  16        0.03        9.43     11.18 o 
   7   0  16      136.18      125.73     16.09 o 
  -8   1  16       12.45       27.40      9.74 o 
  -7   1  16       29.30       12.49     14.23 o 
  -6   1  16       42.82       41.23     12.41 o 
  -5   1  16       17.59       33.61     10.71 o 
  -4   1  16       22.82       30.24     10.08 o 
  -3   1  16       11.43       22.04      9.16 o 
  -2   1  16       21.68       41.51     10.45 o 
  -1   1  16        5.35        6.32     10.63 o 
   0   1  16       41.83       51.48      9.01 o 
   1   1  16       61.48       37.40     11.60 o 
   2   1  16        0.06        4.90      9.54 o 
   3   1  16       20.32       18.44     11.08 o 
   4   1  16       59.23       80.56     10.88 o 
   5   1  16        2.07        0.77      9.62 o 
   6   1  16       13.56        0.00     11.05 o 
  -7   2  16        1.53       14.71     10.10 o 
  -6   2  16        7.23        7.57     10.57 o 
  -5   2  16       17.46       30.61     10.84 o 
  -4   2  16       30.27       10.07     12.33 o 
  -3   2  16       19.93       24.58     11.92 o 
  -2   2  16        4.95        5.72      8.86 o 
  -1   2  16        0.05        7.65      9.66 o 
   0   2  16        1.45       10.09      6.49 o 
   1   2  16       15.83        4.76      9.59 o 
   2   2  16       16.86       12.95      8.67 o 
   3   2  16        2.26       10.09     10.09 o 
   4   2  16        7.71       20.57      9.65 o 
   5   2  16       24.52       13.82      9.59 o 
   6   2  16        2.60        2.93     10.53 o 
  -6   3  16        0.06        6.03     11.21 o 
  -5   3  16        2.41        2.53     12.42 o 
  -4   3  16       15.73       10.32     12.39 o 
  -3   3  16        0.53        0.00      9.77 o 
  -2   3  16        2.92        6.42      8.66 o 
  -1   3  16        2.39        6.16      8.45 o 
   0   3  16        2.56        8.03      5.83 o 
   1   3  16        9.37       22.48      8.35 o 
   2   3  16        2.19        4.02      8.78 o 
   3   3  16        0.19        6.13      8.78 o 
   4   3  16        0.02        4.20      9.42 o 
  -3   4  16       16.97       28.39     11.51 o 
  -2   4  16        6.96        7.71      9.35 o 
  -1   4  16        1.29        6.59      9.06 o 
   0   4  16        4.50        0.20      6.29 o 
   1   4  16       28.27       32.26      9.42 o 
  -5   1  17        4.97        4.77      9.91 o 
  -4   1  17        3.55        3.06     10.57 o 
  -3   1  17        3.52       15.63      9.38 o 
  -2   1  17        0.59       13.06      9.72 o 
  -1   1  17        8.09       23.41     10.07 o 
   0   1  17        9.73        5.95      7.37 o 
   1   1  17        5.67        2.79      9.30 o 
   2   1  17        1.79        2.13      9.18 o 
   3   1  17        1.11        4.97      9.42 o 
  -4   2  17        6.16        9.37     10.84 o 
  -3   2  17        0.15       10.78     10.78 o 
  -2   2  17       37.66       40.37     12.03 o 
  -1   2  17       12.31       28.61      9.49 o 
   0   2  17        3.55        6.10      6.73 o 
   1   2  17        0.00        6.11      8.51 o 
   2   2  17        2.44        2.02      8.69 o 
                                                 
